# Supplementary material for: Distinctive cell‐free DNA methylation characterizes presymptomatic genetic frontotemporal dementia
Source: Ann Clin Transl Neurol. 2024 Mar 13;11(3):744–56. doi: 10.1002/acn3.51997 (PMC10963298; doi:10.1002/acn3.51997)
Supplement: Supplementary file 1 — Table S1. [file ACN3-11-744-s001.xlsx]

## Sheet: Suppl. Table 1
Case	Sex	Age	Family relations	Group	Gene	Age at onset	Disease duration	Clinical diagnosis
1	M	41.9167	brother of validation ID 37 (non-carrier)	Presympt	C9orf72
2	F	50.6806	sister of validation ID 1 (presymptomatic) and validation ID 38 (non-carrier)	Presympt	C9orf72
3	F	49.1639		Presympt	C9orf72
4	F	51.5726		Presympt	C9orf72
5	M	64.4417	brother of validation ID 35 (non-carrier)	Presympt	GRN
6	M	62.3111	brother of validation ID 16 (symptomatic)	Presympt	GRN
7	F	47.8028	sister of validation ID 36 (non-carrier)	Presympt	GRN
8	F	69.2438		Presympt	GRN
9	F	46.3	sister of validation ID 39 (non-carrier)	Presympt	MAPT
10	M	50.5167		Presympt	MAPT
11	F	52.9722	sister of validation ID 10 (symptomatic)	Sympt	C9orf72	49	4.24444	FTD-ALS
12	M	67.4972		Sympt	C9orf72	65	2.49722	bvFTD
13	M	62.6889		Sympt	C9orf72	59	3.54722	bvFTD
14	M	62.5806		Sympt	C9orf72	57	4.98056	PPA
15	M	51.9833	brother of validation ID 40 (non-carrier)	Sympt	GRN	48	3.06944	bvFTD
16	F	55.2611		Sympt	GRN	53	1.29722	bvFTD
17	F	53.8444		Sympt	GRN	52	1.02222	bvFTD
18	F	58.2444		Sympt	GRN	56	1.7	bvFTD
19	F	40.3694		Sympt	MAPT	39	1.08333	bvFTD
20	F	44.0028		Sympt	MAPT	42	1.45278	bvFTD
21	F	52.9528		HC
22	M	21.9528		HC
23	M	24.9528		HC
24	F	49.9528		HC
25	F	24.9528		HC
26	F	23.9528		HC
27	M	66.9528		HC
28	F	27.9528		HC
29	M	68.9528		HC

## Sheet: Suppl. Table 2
Case	Sex	Age	Family relations	Group	Gene	Age at onset	Disease duration	Clinical diagnosis
1	F	57.7583	sister of derivation ID 2 (presymptomatic) and validation ID 38 (non-carrier)	Presympt	C9orf72
2	F	35.0222		Presympt	C9orf72
3	F	31.8861		Presympt	C9orf72
4	M	64.5028	twin brother of validation ID 5 (presymptomatic)	Presympt	GRN
5	M	64.5028	twin brother of validation ID 4 (presymptomatic)	Presympt	GRN
6	F	61.8389		Presympt	GRN
7	F	76.075		Presympt	MAPT
8	M	50.4247		Presympt	MAPT
9	F	41.4472		Sympt	C9orf72	40	1.01667	bvFTD
10	F	52.4361	sister of derivation ID 11 (symptomatic)	Sympt	C9orf72	38	13.5583	bvFTD
11	M	59.7806		Sympt	C9orf72	57	3.28611	bvFTD
12	M	70.025		Sympt	C9orf72	50	19.4694	bvFTD
13	M	72.875		Sympt	C9orf72	71	1	FTD-ALS
14	M	75.8667		Sympt	C9orf72	61	13.9611	bvFTD
15	F	71.9361		Sympt	C9orf72	71	0	bvFTD
16	M	70.8278	brother of derivation ID 6 (presymptomatic)	Sympt	GRN	59	11.7972	bvFTD
17	F	66.2		Sympt	GRN	65	0.616667	PPA
18	F	58.3222		Sympt	GRN	57	0.680556	PPA
19	M	66.8444		Sympt	GRN	59	7.29722	bvFTD
20	F	70.8575		Sympt	GRN	68	1.97222	bvFTD
21	F	58.0082		Sympt	GRN	56	1.82778	bvFTD
22	M	52.2611	brother of validation ID 23 (symptomatic)	Sympt	MAPT	45	6.70556	bvFTD
23	M	45.7139	brother of validation ID 22 (symptomatic)	Sympt	MAPT	43	2.53333	bvFTD
24	M	48.6472		Sympt	MAPT	46	2.00556	bvFTD
25	F	54.1611	sister of validation ID 26 (symptomatic)	Sympt	MAPT	51	2.28611	bvFTD
26	F	62.7778	sister of validation ID 25 (symptomatic)	Sympt	MAPT	56	6.28611	bvFTD
27	M	53.4028		Sympt	MAPT	51	2	bvFTD
28	M	57.375		Sympt	MAPT	56	1.25833	bvFTD
29	M	51.7194		Sympt	MAPT	47	3.97778	bvFTD
30	M	54.8056		Sympt	MAPT	53	1.52778	bvFTD
31	F	57.1111		Sympt	MAPT	51	5.93056	bvFTD
32	M	60.4833		Sympt	MAPT	59	0.666667	bvFTD
33	F	58.6056		Sympt	MAPT	49	9.21667	bvFTD
34	F	57.6722		Sympt	TARDBP	54	3.06944	bvFTD
35	M	58.4778	brother of derivation ID 5 (presymptomatic)	NC
36	M	61.9639	brother of derivation ID 7 (presymptomatic)	NC
37	M	48.6833	brother of derivation ID 1 (presymptomatic)	NC
38	M	58.7861	brother of derivation ID 2 (presymptomatic) and validation ID 1 (presymptomatic)	NC
39	F	44.0833	sister of derivation ID 9 (presymptomatic)	NC
40	F	57.2194	sister of derivation ID 15 (symptomatic)	NC
41	M	56.7306		NC
42	F	56.4583		NC
43	F	45.7611		NC
44	F	57.1556		NC
45	F	43.1194		NC
46	F	66.0274		NC
47	F	70.4274		NC

## Sheet: Suppl. Table 3
Chromosome	Start	End	SiteCount	Length	FoldChange	Overlap	Gene/CpG-island
chr14	74860098	74862035	11	1937	18.0183	Summary	0
chr14	74860098	74862035	11	1937	18.0183	postTSS1KB-TES	PROX2
chr3	31531599	31533194	137	1595	17.6975	Summary	1
chr3	31531599	31533194	137	1595	17.6975	CpG-island	CpG33555
chr3	31531599	31533194	137	1595	17.6975	TSS	STT3B
chr6	166627195	166628162	78	967	16.7759	Summary	1
chr6	166627195	166628162	78	967	16.7759	CpG-island	CpG43731
chr6	166627195	166628162	78	967	16.7759	postTSS1KB-TES	RPS6KA2
chr16	4846669	4847868	130	1199	12.723	Summary	1
chr16	4846669	4847868	130	1199	12.723	CpG-island	CpG16661
chr16	4846669	4847868	130	1199	12.723	TSS	GLYR1
chr16	4846669	4847868	130	1199	12.723	TSS	UBN1
chr16	4846669	4847868	130	1199	12.723	postTSS1KB-TES	UBN1
chr14	58166567	58167448	7	881	12.5574	Summary	0
chr14	58166567	58167448	7	881	12.5574	postTSS1KB-TES	C14orf37
chr1	236523449	236524282	45	833	11.987	Summary	1
chr1	236523449	236524282	45	833	11.987	CpG-island	CpG4203
chr1	236523449	236524282	45	833	11.987	TSS	LGALS8-AS1
chr1	236523449	236524282	45	833	11.987	postTSS1KB-TES	LGALS8
chr1	236523449	236524282	45	833	11.987	postTSS1KB-TES	LGALS8-AS1
chr1	151198530	151198936	17	406	11.8993	Summary	1
chr1	151198530	151198936	17	406	11.8993	CpG-island	CpG2839
chr1	151198530	151198936	17	406	11.8993	TSS	PIP5K1A
chr6	89080694	89081633	78	939	11.6065	Summary	1
chr6	89080694	89081633	78	939	11.6065	CpG-island	CpG42768
chr6	89080694	89081633	78	939	11.6065	TSS	RP11-63L7.5
chr6	89080694	89081633	78	939	11.6065	TSS	PNRC1
chr14	64388092	64388571	26	479	10.9059	Summary	1
chr14	64388092	64388571	26	479	10.9059	CpG-island	CpG13609
chr14	64388092	64388571	26	479	10.9059	TSS	MTHFD1
chr8	133570433	133570817	28	384	9.28207	Summary	1
chr8	133570433	133570817	28	384	9.28207	CpG-island	CpG49749
chr8	133570433	133570817	28	384	9.28207	postTSS1KB-TES	ST3GAL1
chr4	173371046	173372049	77	1003	9.23123	Summary	1
chr4	173371046	173372049	77	1003	9.23123	CpG-island	CpG38091
chr4	173371046	173372049	77	1003	9.23123	TSS	RP11-798M19.6
chr4	173371046	173372049	77	1003	9.23123	postTSS1KB-TES	SAP30
chr19	19385476	19386174	82	698	9.20965	Summary	1
chr19	19385476	19386174	82	698	9.20965	CpG-island	CpG24191
chr19	19385476	19386174	82	698	9.20965	TSS	GATAD2A
chr9	136482444	136483285	74	841	8.38268	Summary	1
chr9	136482444	136483285	74	841	8.38268	CpG-island	CpG52392
chr9	136482444	136483285	74	841	8.38268	TSS	SEC16A
chr9	136482444	136483285	74	841	8.38268	TSS	C9orf163
chr9	136482444	136483285	74	841	8.38268	postTSS1KB-TES	SEC16A
chr17	47649706	47650275	44	569	8.20231	Summary	1
chr17	47649706	47650275	44	569	8.20231	CpG-island	CpG19957
chr17	47649706	47650275	44	569	8.20231	TSS	RP11-580I16.2
chr17	47649706	47650275	44	569	8.20231	TSS	KPNB1
chr5	80650239	80652188	24	1949	7.8189	Summary	0
chr5	80650239	80652188	24	1949	7.8189	TSS	MTRNR2L2
chr5	80650239	80652188	24	1949	7.8189	postTSS1KB-TES	DHFR
chr3	57227512	57228162	70	650	7.64738	Summary	1
chr3	57227512	57228162	70	650	7.64738	CpG-island	CpG34058
chr3	57227512	57228162	70	650	7.64738	TSS	HESX1
chr3	57227512	57228162	70	650	7.64738	TSS	APPL1
chr2	70142368	70142999	57	631	7.59427	Summary	1
chr2	70142368	70142999	57	631	7.59427	CpG-island	CpG27284
chr10	87862325	87862522	16	197	7.43986	Summary	1
chr10	87862325	87862522	16	197	7.43986	CpG-island	CpG5599
chr10	87862325	87862522	16	197	7.43986	TSS	KLLN
chr10	87862325	87862522	16	197	7.43986	TSS	PTEN
chr10	87862325	87862522	16	197	7.43986	postTSS1KB-TES	KLLN
chrUn_GL000195v1	32	16496	215	16464	7.41655	Summary	0
chr20	62988837	62991168	56	2331	7.41421	Summary	1
chr20	62988837	62991168	56	2331	7.41421	CpG-island	CpG30947
chr8	82582820	82583732	4	912	7.33867	Summary	0
chr8	82582820	82583732	4	912	7.33867	postTSS1KB-TES	RP11-653B10.1
chr1	16613131	16614179	69	1048	7.30308	Summary	1
chr1	16613131	16614179	69	1048	7.30308	CpG-island	CpG658
chr1	16613131	16614179	69	1048	7.30308	TSS	NBPF1
chr3	120094298	120095001	49	703	7.26595	Summary	1
chr3	120094298	120095001	49	703	7.26595	CpG-island	CpG34676
chr3	120094298	120095001	49	703	7.26595	TSS	GSK3B
chr3	120094298	120095001	49	703	7.26595	TSS	RP11-18H7.1
chr3	186361463	186361939	28	476	7.17902	Summary	1
chr3	186361463	186361939	28	476	7.17902	CpG-island	CpG35606
chr3	186361463	186361939	28	476	7.17902	TSS	DGKG
chr13	41311531	41312099	48	568	7.15281	Summary	1
chr13	41311531	41312099	48	568	7.15281	CpG-island	CpG11809
chr13	41311531	41312099	48	568	7.15281	TSS	NAA16
chr2	95986854	95988057	23	1203	6.4392	Summary	0
chr2	95986854	95988057	23	1203	6.4392	postTSS1KB-TES	ANKRD36C
chr15	84715809	84716595	53	786	6.34688	Summary	1
chr15	84715809	84716595	53	786	6.34688	CpG-island	CpG15688
chr15	84715809	84716595	53	786	6.34688	TSS	SEC11A
chr1	61074606	61076176	19	1570	6.29804	Summary	0
chr1	61074606	61076176	19	1570	6.29804	postTSS1KB-TES	NFIA
chr8	11588819	11590365	21	1546	6.29549	Summary	0
chr17	82692550	82692610	5	60	0.161459	Summary	0
chr17	82692550	82692610	5	60	0.161459	postTSS1KB-TES	RAB40B
chr6	108560298	108560339	4	41	6.06606	Summary	1
chr6	108560298	108560339	4	41	6.06606	CpG-island	CpG43014
chr6	108560298	108560339	4	41	6.06606	TSS	FOXO3
chr14	72892395	72892923	22	528	5.75545	Summary	1
chr14	72892395	72892923	22	528	5.75545	CpG-island	CpG13727
chr14	72892395	72892923	22	528	5.75545	postTSS1KB-TES	DPF3
chr6_KB021644v2_alt	63579	64165	36	586	5.69862	Summary	1
chr6_KB021644v2_alt	63579	64165	36	586	5.69862	CpG-island	CpG45149
chr11	68559405	68560802	16	1397	0.176359	Summary	0
chr11	68559405	68560802	16	1397	0.176359	postTSS1KB-TES	PPP6R3
chr14	19298231	19299073	3	842	5.51609	Summary	0
chr14	19298231	19299073	3	842	5.51609	postTSS1KB-TES	LINC01296
chr15	68715228	68715623	9	395	0.181668	Summary	0
chr15	68715228	68715623	9	395	0.181668	postTSS1KB-TES	CORO2B
chr13	30900171	30901340	6	1169	5.45924	Summary	0
chr13	30900171	30901340	6	1169	5.45924	postTSS1KB-TES	TEX26-AS1
chr4	135246899	135247605	7	706	5.44888	Summary	0
chr14	19299117	19299132	3	15	5.41014	Summary	0
chr14	19299117	19299132	3	15	5.41014	postTSS1KB-TES	LINC01296
chr3	52410365	52410569	24	204	5.34337	Summary	1
chr3	52410365	52410569	24	204	5.34337	CpG-island	CpG33983
chr3	52410365	52410569	24	204	5.34337	TSS	BAP1
chr3	52410365	52410569	24	204	5.34337	TSS	PHF7
chr3	152834947	152835228	23	281	5.32384	Summary	1
chr3	152834947	152835228	23	281	5.32384	CpG-island	CpG35163
chr3	152834947	152835228	23	281	5.32384	TSS	P2RY1
chr9	113077356	113077413	5	57	5.29497	Summary	1
chr9	113077356	113077413	5	57	5.29497	CpG-island	CpG51787
chr13	110712986	110713146	16	160	5.24957	Summary	1
chr13	110712986	110713146	16	160	5.24957	CpG-island	CpG12608
chr13	110712986	110713146	16	160	5.24957	TSS	CARS2
chr13	110712986	110713146	16	160	5.24957	TSS	ING1
chr22	41446903	41447287	25	384	5.21296	Summary	1
chr22	41446903	41447287	25	384	5.21296	CpG-island	CpG32641
chr22	41446903	41447287	25	384	5.21296	TSS	TOB2
chr15	72118140	72118209	9	69	5.16918	Summary	1
chr15	72118140	72118209	9	69	5.16918	CpG-island	CpG15430
chr15	72118140	72118209	9	69	5.16918	TSS	MYO9A
chr15	72118140	72118209	9	69	5.16918	postTSS1KB-TES	SENP8
chr2	3592216	3592333	15	117	5.11262	Summary	0
chr2	72306577	72308103	12	1526	5.08177	Summary	0
chr2	72306577	72308103	12	1526	5.08177	postTSS1KB-TES	EXOC6B
chr1	628458	634842	82	6384	5.05951	Summary	0
chr1	628458	634842	82	6384	5.05951	TSS	RP5-857K21.5
chr1	628458	634842	82	6384	5.05951	TSS	MTND1P23
chr1	628458	634842	82	6384	5.05951	TSS	MTND2P28
chr1	628458	634842	82	6384	5.05951	TSS	AC114498.1
chr1	628458	634842	82	6384	5.05951	TSS	RP5-857K21.6
chr1	628458	634842	82	6384	5.05951	TSS	MIR6723
chr1	628458	634842	82	6384	5.05951	TSS	RP5-857K21.7
chr1	628458	634842	82	6384	5.05951	TSS	MTATP8P1
chr1	628458	634842	82	6384	5.05951	TSS	MTATP6P1
chr1	628458	634842	82	6384	5.05951	TSS	RP5-857K21.11
chr1	628458	634842	82	6384	5.05951	postTSS1KB-TES	RP5-857K21.4
chr1	628458	634842	82	6384	5.05951	postTSS1KB-TES	MTND1P23
chr1	628458	634842	82	6384	5.05951	postTSS1KB-TES	MTND2P28
chr1	628458	634842	82	6384	5.05951	postTSS1KB-TES	AC114498.1
chr1	628458	634842	82	6384	5.05951	postTSS1KB-TES	RP5-857K21.6
chr1	628458	634842	82	6384	5.05951	postTSS1KB-TES	MIR6723
chr1	628458	634842	82	6384	5.05951	postTSS1KB-TES	RP5-857K21.7
chr1	628458	634842	82	6384	5.05951	postTSS1KB-TES	MTATP8P1
chr1	628458	634842	82	6384	5.05951	postTSS1KB-TES	MTATP6P1
chr1	156945059	156945122	4	63	5.0178	Summary	0
chr1	156945059	156945122	4	63	5.0178	postTSS1KB-TES	ARHGEF11
chr10	22316185	22316470	42	285	5.00085	Summary	1
chr10	22316185	22316470	42	285	5.00085	CpG-island	CpG4779
chr10	22316185	22316470	42	285	5.00085	TSS	COMMD3
chr10	22316185	22316470	42	285	5.00085	TSS	COMMD3-BMI1
chr14	52225361	52226045	3	684	4.99014	Summary	0
chr5	140113904	140114318	46	414	4.90798	Summary	1
chr5	140113904	140114318	46	414	4.90798	CpG-island	CpG40269
chr5	140113904	140114318	46	414	4.90798	postTSS1KB-TES	PURA
chr1	171811547	171812851	5	1304	4.90414	Summary	0
chr1	171811547	171812851	5	1304	4.90414	postTSS1KB-TES	METTL13
chr19	47477927	47478055	3	128	4.89172	Summary	0
chr19	47477927	47478055	3	128	4.89172	postTSS1KB-TES	KPTN
chr2	129808158	129808820	10	662	4.88923	Summary	0
chr18	21422952	21424153	11	1201	4.86759	Summary	0
chr18	21422952	21424153	11	1201	4.86759	postTSS1KB-TES	GREB1L
chr18	21422952	21424153	11	1201	4.86759	postTSS1KB-TES	RP11-296E23.1
chr7	156127661	156128630	14	969	4.85527	Summary	0
chr6	150196827	150199271	51	2444	4.83765	Summary	0
chr6	150196827	150199271	51	2444	4.83765	postTSS1KB-TES	PPP1R14C
chr7	37448298	37448896	57	598	4.82187	Summary	1
chr7	37448298	37448896	57	598	4.82187	CpG-island	CpG46102
chr7	37448298	37448896	57	598	4.82187	TSS	ELMO1
chr6_KB021644v2_alt	52564	52928	24	364	4.81917	Summary	1
chr6_KB021644v2_alt	52564	52928	24	364	4.81917	CpG-island	CpG45149
chrX	85322123	85323048	3	925	4.77552	Summary	0
chrX	85322123	85323048	3	925	4.77552	postTSS1KB-TES	POF1B
chr6_KB021644v2_alt	67860	68341	30	481	4.74225	Summary	1
chr6_KB021644v2_alt	67860	68341	30	481	4.74225	CpG-island	CpG45149
chr6	28503223	28503301	3	78	4.72851	Summary	0
chr6	28503223	28503301	3	78	4.72851	postTSS1KB-TES	GPX6
chr6_KB021644v2_alt	67409	67812	25	403	4.66873	Summary	1
chr6_KB021644v2_alt	67409	67812	25	403	4.66873	CpG-island	CpG45149
chr5	1594393	1594519	14	126	4.66744	Summary	1
chr5	1594393	1594519	14	126	4.66744	CpG-island	CpG38596
chr5	1594393	1594519	14	126	4.66744	TSS	SDHAP3
chr5	1594393	1594519	14	126	4.66744	TSS	CTD-2012J19.3
chr18	76393188	76394235	14	1047	0.214318	Summary	0
chr18	76393188	76394235	14	1047	0.214318	postTSS1KB-TES	ZNF516
chr6_KB021644v2_alt	45183	45214	3	31	4.64409	Summary	1
chr6_KB021644v2_alt	45183	45214	3	31	4.64409	CpG-island	CpG45149
chr12	109499406	109499730	7	324	4.61788	Summary	0
chr12	109499406	109499730	7	324	4.61788	postTSS1KB-TES	UBE3B
chr7	47940231	47941724	16	1493	4.58786	Summary	0
chr7	47940231	47941724	16	1493	4.58786	postTSS1KB-TES	HUS1
chr7	47940231	47941724	16	1493	4.58786	postTSS1KB-TES	PKD1L1
chr11	126524510	126526006	12	1496	4.57663	Summary	0
chr11	126524510	126526006	12	1496	4.57663	postTSS1KB-TES	KIRREL3
chr3	100480217	100480694	3	477	0.219563	Summary	0
chr2	224584764	224585281	65	517	4.54407	Summary	1
chr2	224584764	224585281	65	517	4.54407	CpG-island	CpG29381
chr2	224584764	224585281	65	517	4.54407	TSS	CUL3
chr19	1350555	1351090	8	535	4.53622	Summary	0
chr19	1350555	1351090	8	535	4.53622	postTSS1KB-TES	MUM1
chr8	133570990	133571346	31	356	4.48849	Summary	1
chr8	133570990	133571346	31	356	4.48849	CpG-island	CpG49749
chr8	133570990	133571346	31	356	4.48849	TSS	ST3GAL1
chr16	31466997	31467045	3	48	4.47671	Summary	0
chr16	31466997	31467045	3	48	4.47671	postTSS1KB-TES	ARMC5
chr2	152717860	152718240	25	380	4.43398	Summary	1
chr2	152717860	152718240	25	380	4.43398	CpG-island	CpG28415
chr2	152717860	152718240	25	380	4.43398	TSS	PRPF40A
chr2	152717860	152718240	25	380	4.43398	TSS	ARL6IP6
chr5	163459705	163459948	15	243	4.41163	Summary	1
chr5	163459705	163459948	15	243	4.41163	CpG-island	CpG40647
chr5	163459705	163459948	15	243	4.41163	TSS	NUDCD2
chr5	163459705	163459948	15	243	4.41163	TSS	HMMR
chr1	238484824	238486127	12	1303	4.4102	Summary	0
chr1	238484824	238486127	12	1303	4.4102	TSS	LINC01139
chr1	238484824	238486127	12	1303	4.4102	TSS	RP11-177F15.1
chr1	238484824	238486127	12	1303	4.4102	postTSS1KB-TES	LINC01139
chr15	71892471	71893543	11	1072	4.40745	Summary	0
chr15	71892471	71893543	11	1072	4.40745	postTSS1KB-TES	MYO9A
chr7	50706503	50708043	11	1540	4.39684	Summary	0
chr7	50706503	50708043	11	1540	4.39684	postTSS1KB-TES	GRB10
chr8	143863857	143863952	13	95	4.3881	Summary	1
chr8	143863857	143863952	13	95	4.3881	CpG-island	CpG49981
chr8	143863857	143863952	13	95	4.3881	postTSS1KB-TES	EPPK1
chr17	35214923	35216390	6	1467	4.38348	Summary	0
chr5	57923009	57924601	8	1592	4.33053	Summary	0
chr6_KB021644v2_alt	45985	46124	10	139	4.30184	Summary	1
chr6_KB021644v2_alt	45985	46124	10	139	4.30184	CpG-island	CpG45149
chr8	108745536	108746119	7	583	4.29013	Summary	0
chr8	108745536	108746119	7	583	4.29013	postTSS1KB-TES	TMEM74
chr11	134726210	134728193	17	1983	4.27754	Summary	0
chr4	140153238	140153832	21	594	4.27274	Summary	1
chr4	140153238	140153832	21	594	4.27274	CpG-island	CpG37739
chr4	140153238	140153832	21	594	4.27274	TSS	MAML3
chr5	44687111	44687599	4	488	4.25972	Summary	0
chr6	45687531	45687951	6	420	0.234758	Summary	0
chr2	66762075	66763410	12	1335	0.235435	Summary	0
chr1	30718934	30719361	21	427	4.21886	Summary	1
chr1	30718934	30719361	21	427	4.21886	CpG-island	CpG1068
chr1	30718934	30719361	21	427	4.21886	TSS	MATN1-AS1
chr1	30718934	30719361	21	427	4.21886	postTSS1KB-TES	MATN1
chr9	113077093	113077233	9	140	4.21546	Summary	1
chr9	113077093	113077233	9	140	4.21546	CpG-island	CpG51787
chr2	31380189	31381725	14	1536	0.238198	Summary	0
chr2	31380189	31381725	14	1536	0.238198	postTSS1KB-TES	XDH
chr2	48823920	48824951	5	1031	4.19466	Summary	0
chr14	34423580	34424228	7	648	4.18494	Summary	0
chr14	34423580	34424228	7	648	4.18494	postTSS1KB-TES	EGLN3
chr16	1388970	1389157	8	187	4.18417	Summary	0
chr16	1388970	1389157	8	187	4.18417	postTSS1KB-TES	UNKL
chr5	122329388	122331075	23	1687	4.12734	Summary	1
chr5	122329388	122331075	23	1687	4.12734	CpG-island	CpG39980
chr5	122329388	122331075	23	1687	4.12734	postTSS1KB-TES	SNCAIP
chr7	6153937	6153971	5	34	4.12286	Summary	1
chr7	6153937	6153971	5	34	4.12286	CpG-island	CpG45634
chr7	6153937	6153971	5	34	4.12286	postTSS1KB-TES	USP42
chr6_KB021644v2_alt	68372	68488	9	116	4.10626	Summary	1
chr6_KB021644v2_alt	68372	68488	9	116	4.10626	CpG-island	CpG45149
chr22	41447327	41447659	23	332	4.07863	Summary	1
chr22	41447327	41447659	23	332	4.07863	CpG-island	CpG32641
chr22	41447327	41447659	23	332	4.07863	TSS	TOB2
chr3	52410092	52410268	17	176	4.07532	Summary	1
chr3	52410092	52410268	17	176	4.07532	CpG-island	CpG33983
chr3	52410092	52410268	17	176	4.07532	TSS	BAP1
chr3	52410092	52410268	17	176	4.07532	TSS	PHF7
chr6	168846010	168848606	75	2596	4.07096	Summary	0
chr12	70468286	70470009	15	1723	4.04155	Summary	0
chr12	70468286	70470009	15	1723	4.04155	TSS	RP11-588H23.3
chr12	70468286	70470009	15	1723	4.04155	postTSS1KB-TES	RP11-588H23.3
chr15	101295097	101295742	48	645	4.04142	Summary	1
chr15	101295097	101295742	48	645	4.04142	CpG-island	CpG15951
chr15	101295097	101295742	48	645	4.04142	TSS	SNRPA1
chr15	101295097	101295742	48	645	4.04142	TSS	RP11-299G20.2
chr2	239791756	239791877	4	121	0.247905	Summary	0
chr2	239791756	239791877	4	121	0.247905	postTSS1KB-TES	AC093802.1
chr2	23696143	23696304	4	161	0.248011	Summary	0
chr2	23696143	23696304	4	161	0.248011	postTSS1KB-TES	KLHL29
chr2	271310	273158	16	1848	4.02708	Summary	0
chr2	271310	273158	16	1848	4.02708	postTSS1KB-TES	ACP1
chr5	507356	509324	74	1968	4.02673	Summary	1
chr5	507356	509324	74	1968	4.02673	CpG-island	CpG38489
chr5	507356	509324	74	1968	4.02673	postTSS1KB-TES	SLC9A3
chr2	106824457	106826012	13	1555	4.00274	Summary	0
chr2	106824457	106826012	13	1555	4.00274	TSS	ST6GAL2-IT1
chr2	106824457	106826012	13	1555	4.00274	postTSS1KB-TES	ST6GAL2
chr10	122222028	122223279	10	1251	3.98126	Summary	0
chr10	122222028	122223279	10	1251	3.98126	postTSS1KB-TES	TACC2
chr6_KB021644v2_alt	54754	58501	221	3747	3.97107	Summary	1
chr6_KB021644v2_alt	54754	58501	221	3747	3.97107	CpG-island	CpG45149
chr22	42406042	42406191	6	149	3.95479	Summary	0
chr22	42406042	42406191	6	149	3.95479	postTSS1KB-TES	NFAM1
chr12	75941940	75942124	17	184	3.95452	Summary	0
chr12	75941940	75942124	17	184	3.95452	postTSS1KB-TES	RP11-114H23.1
chr6_KB021644v2_alt	80187	82783	75	2596	3.94979	Summary	0
chr8	22636841	22637415	10	574	0.253682	Summary	0
chr8	22636841	22637415	10	574	0.253682	postTSS1KB-TES	BIN3
chr11	32395620	32396380	7	760	3.93703	Summary	0
chr11	32395620	32396380	7	760	3.93703	postTSS1KB-TES	WT1
chr19	56236042	56236745	20	703	0.254048	Summary	0
chr19	56236042	56236745	20	703	0.254048	postTSS1KB-TES	ZSCAN5A
chr7	148110105	148111147	13	1042	3.92211	Summary	0
chr7	148110105	148111147	13	1042	3.92211	postTSS1KB-TES	CNTNAP2
chr9	80144778	80145559	6	781	3.91156	Summary	0
chr17	835032	837120	55	2088	3.9083	Summary	1
chr17	835032	837120	55	2088	3.9083	CpG-island	CpG18529
chr17	835032	837120	55	2088	3.9083	postTSS1KB-TES	NXN
chr7	157562282	157563668	20	1386	0.255872	Summary	0
chr7	157562282	157563668	20	1386	0.255872	postTSS1KB-TES	PTPRN2
chr6_KI270798v1_alt	186549	187607	23	1058	3.89962	Summary	0
chr19	24196551	24197260	4	709	3.89881	Summary	0
chr12	114063379	114065251	29	1872	3.89724	Summary	0
chr6_KB021644v2_alt	62494	63136	38	642	3.89669	Summary	1
chr6_KB021644v2_alt	62494	63136	38	642	3.89669	CpG-island	CpG45149
chr2	75119809	75121227	10	1418	3.86663	Summary	0
chr2	75119809	75121227	10	1418	3.86663	postTSS1KB-TES	TACR1
chr1_KI270712v1_random	4691	4752	7	61	0.258999	Summary	1
chr1_KI270712v1_random	4691	4752	7	61	0.258999	CpG-island	CpG26208
chr6_KB021644v2_alt	54613	54678	5	65	3.85169	Summary	1
chr6_KB021644v2_alt	54613	54678	5	65	3.85169	CpG-island	CpG45149
chr2	105210887	105210912	5	25	3.84788	Summary	0
chr5_KI270793v1_alt	119246	121204	73	1958	3.84788	Summary	1
chr5_KI270793v1_alt	119246	121204	73	1958	3.84788	CpG-island	CpG41169
chr10	129781280	129781414	4	134	0.259894	Summary	0
chr1	21782270	21782765	16	495	3.82791	Summary	1
chr1	21782270	21782765	16	495	3.82791	CpG-island	CpG786
chr1	21782270	21782765	16	495	3.82791	TSS	USP48
chr1	21782270	21782765	16	495	3.82791	postTSS1KB-TES	USP48
chr1	6271968	6272112	7	144	3.82095	Summary	0
chr1	6271968	6272112	7	144	3.82095	postTSS1KB-TES	ACOT7
chr11	10508000	10510333	38	2333	3.81672	Summary	0
chr11	10508000	10510333	38	2333	3.81672	TSS	MTRNR2L8
chr11	10508000	10510333	38	2333	3.81672	postTSS1KB-TES	MTRNR2L8
chr5	153036280	153037155	29	875	3.80428	Summary	0
chr5	153036280	153037155	29	875	3.80428	postTSS1KB-TES	LINC01470
chr15	80419442	80420024	5	582	3.79337	Summary	0
chr15	80419442	80420024	5	582	3.79337	postTSS1KB-TES	ARNT2
chr5	79182739	79183260	4	521	3.7788	Summary	0
chr5	79182739	79183260	4	521	3.7788	postTSS1KB-TES	DMGDH
chr6	5134528	5136474	54	1946	3.76853	Summary	1
chr6	5134528	5136474	54	1946	3.76853	CpG-island	CpG41337
chr6	5134528	5136474	54	1946	3.76853	postTSS1KB-TES	LYRM4
chr6_KB021644v2_alt	45431	45682	14	251	3.76489	Summary	1
chr6_KB021644v2_alt	45431	45682	14	251	3.76489	CpG-island	CpG45149
chr5	177132851	177133277	22	426	3.73925	Summary	1
chr5	177132851	177133277	22	426	3.73925	CpG-island	CpG40850
chr5	177132851	177133277	22	426	3.73925	TSS	NSD1
chr12	132816463	132818072	30	1609	0.267876	Summary	0
chr12	132816463	132818072	30	1609	0.267876	postTSS1KB-TES	GOLGA3
chr22	24989230	24990741	13	1511	3.73051	Summary	0
chr22	24989230	24990741	13	1511	3.73051	postTSS1KB-TES	KIAA1671
chr6_KB021644v2_alt	68581	75704	463	7123	3.71753	Summary	1
chr6_KB021644v2_alt	68581	75704	463	7123	3.71753	CpG-island	CpG45149
chr1	199772328	199774251	16	1923	3.69843	Summary	0
chr2	234164319	234166031	18	1712	3.68444	Summary	0
chr10	128239680	128240902	9	1222	3.68332	Summary	0
chr10	128239680	128240902	9	1222	3.68332	postTSS1KB-TES	LINC01163
chr3	9118778	9120018	10	1240	3.66406	Summary	0
chr3	9118778	9120018	10	1240	3.66406	postTSS1KB-TES	SRGAP3
chr9	72655341	72657069	18	1728	3.64882	Summary	0
chr9	72655341	72657069	18	1728	3.64882	TSS	RPS20P24
chr9	72655341	72657069	18	1728	3.64882	postTSS1KB-TES	TMC1
chr19	38036233	38036432	6	199	3.64831	Summary	0
chr19	38036233	38036432	6	199	3.64831	postTSS1KB-TES	SIPA1L3
chr16	549865	549896	3	31	3.6471	Summary	0
chr16	549865	549896	3	31	3.6471	postTSS1KB-TES	CAPN15
chr16	549865	549896	3	31	3.6471	postTSS1KB-TES	LA16c-366D1.3
chr5	62765006	62766553	11	1547	3.64099	Summary	0
chr16	28632163	28632741	7	578	3.63912	Summary	0
chr1	236096211	236098047	14	1836	0.274915	Summary	0
chr17	82845106	82845197	4	91	0.275092	Summary	0
chr17	82845106	82845197	4	91	0.275092	postTSS1KB-TES	TBCD
chr6	34991521	34992932	6	1411	3.6286	Summary	0
chr6	34991521	34992932	6	1411	3.6286	postTSS1KB-TES	ANKS1A
chr1	101316511	101318176	6	1665	3.62351	Summary	0
chr4	188158784	188160759	45	1975	3.62068	Summary	1
chr4	188158784	188160759	45	1975	3.62068	CpG-island	CpG38345
chr4	188158784	188160759	45	1975	3.62068	TSS	RP11-366H4.1
chr19	457004	459806	133	2802	3.60837	Summary	1
chr19	457004	459806	133	2802	3.60837	CpG-island	CpG22588
chr19	457004	459806	133	2802	3.60837	postTSS1KB-TES	SHC2
chr2	112055132	112055718	48	586	3.60624	Summary	1
chr2	112055132	112055718	48	586	3.60624	CpG-island	CpG27885
chr2	112055132	112055718	48	586	3.60624	TSS	TMEM87B
chr10	320910	324402	204	3492	3.6061	Summary	1
chr10	320910	324402	204	3492	3.6061	CpG-island	CpG4417
chr10	320910	324402	204	3492	3.6061	postTSS1KB-TES	DIP2C
chr18	3357539	3359343	12	1804	3.60577	Summary	0
chr6	118590344	118591832	8	1488	3.6009	Summary	0
chr6	118590344	118591832	8	1488	3.6009	postTSS1KB-TES	CEP85L
chr17	21399841	21400441	10	600	3.58715	Summary	0
chr17	21399841	21400441	10	600	3.58715	postTSS1KB-TES	KCNJ12
chr1	25221990	25222877	6	887	3.57992	Summary	0
chr1	25221990	25222877	6	887	3.57992	postTSS1KB-TES	SYF2
chr2	178094298	178095344	8	1046	3.57317	Summary	0
chr2	178094298	178095344	8	1046	3.57317	postTSS1KB-TES	PDE11A
chr2	178094298	178095344	8	1046	3.57317	postTSS1KB-TES	CYCTP
chr12	122626738	122627766	8	1028	3.5719	Summary	0
chr19	47476998	47477889	9	891	3.56187	Summary	0
chr19	47476998	47477889	9	891	3.56187	postTSS1KB-TES	KPTN
chr5_KI270791v1_alt	98638	98907	11	269	3.55673	Summary	0
chr10	129049772	129050629	6	857	0.282993	Summary	0
chr10	13665097	13666892	22	1795	3.52215	Summary	0
chr10	13665097	13666892	22	1795	3.52215	postTSS1KB-TES	RP11-295P9.3
chr10	13665097	13666892	22	1795	3.52215	postTSS1KB-TES	FRMD4A
chr1	161252907	161254483	12	1576	3.51906	Summary	0
chr10	6055141	6056544	29	1403	3.51495	Summary	0
chr10	6055141	6056544	29	1403	3.51495	postTSS1KB-TES	IL2RA
chr20	2822959	2823000	3	41	3.49965	Summary	0
chr19	3851144	3853036	14	1892	0.28601	Summary	0
chr19	3851144	3853036	14	1892	0.28601	postTSS1KB-TES	ZFR2
chr19	1047250	1047351	8	101	3.48269	Summary	1
chr19	1047250	1047351	8	101	3.48269	CpG-island	CpG22720
chr19	1047250	1047351	8	101	3.48269	postTSS1KB-TES	ABCA7
chr9	131503460	131503934	16	474	3.46809	Summary	0
chr9	131503460	131503934	16	474	3.46809	TSS	POMT1
chr9	131503460	131503934	16	474	3.46809	postTSS1KB-TES	POMT1
chr18	12684389	12685718	13	1329	3.46699	Summary	0
chr18	12684389	12685718	13	1329	3.46699	postTSS1KB-TES	PSMG2
chr18	12684389	12685718	13	1329	3.46699	postTSS1KB-TES	CEP76
chr1	158958918	158960264	12	1346	3.45394	Summary	0
chr1	158958918	158960264	12	1346	3.45394	postTSS1KB-TES	PYHIN1
chr15	100982816	100984378	15	1562	3.45226	Summary	0
chr15	100982816	100984378	15	1562	3.45226	postTSS1KB-TES	LRRK1
chr2	240848022	240849091	17	1069	0.291204	Summary	0
chr11	72163235	72163509	8	274	3.42351	Summary	0
chr11	72163235	72163509	8	274	3.42351	postTSS1KB-TES	RP11-807H22.7
chr19	518846	518893	7	47	3.40889	Summary	1
chr19	518846	518893	7	47	3.40889	CpG-island	CpG22602
chr19	518846	518893	7	47	3.40889	postTSS1KB-TES	TPGS1
chr1	188751353	188752329	9	976	3.40783	Summary	0
chr2	100813799	100815072	7	1273	3.39782	Summary	0
chr3	166864462	166864827	6	365	3.39683	Summary	0
chr12	131700379	131702107	9	1728	0.294754	Summary	0
chr8	74293489	74294681	8	1192	3.39091	Summary	0
chr8	74293489	74294681	8	1192	3.39091	postTSS1KB-TES	JPH1
chr19	48762977	48763303	5	326	0.295107	Summary	0
chr2	238236596	238237580	9	984	0.295342	Summary	0
chr2	238236596	238237580	9	984	0.295342	postTSS1KB-TES	AC096574.4
chr19	13659327	13660254	11	927	3.38324	Summary	0
chr11	129721171	129722051	8	880	3.38242	Summary	0
chr16	74534641	74535627	5	986	3.38131	Summary	0
chr16	74534641	74535627	5	986	3.38131	postTSS1KB-TES	GLG1
chr11	10507705	10507918	3	213	3.36893	Summary	0
chr11	10507705	10507918	3	213	3.36893	postTSS1KB-TES	MTRNR2L8
chr7	155349363	155351390	99	2027	3.36431	Summary	1
chr7	155349363	155351390	99	2027	3.36431	CpG-island	CpG47864
chr2	148645228	148645396	16	168	3.3623	Summary	1
chr2	148645228	148645396	16	168	3.3623	CpG-island	CpG28375
chr2	148645228	148645396	16	168	3.3623	TSS	EPC2
chr17	18120541	18120632	8	91	3.34832	Summary	1
chr17	18120541	18120632	8	91	3.34832	CpG-island	CpG19126
chr17	18120541	18120632	8	91	3.34832	postTSS1KB-TES	MYO15A
chr7	64738201	64738284	5	83	3.34661	Summary	0
chr17	8630618	8630744	13	126	3.33712	Summary	1
chr17	8630618	8630744	13	126	3.33712	CpG-island	CpG18931
chr17	8630618	8630744	13	126	3.33712	TSS	MYH10
chr14	90524104	90524461	9	357	3.33538	Summary	0
chr15	90973509	90975441	37	1932	3.33049	Summary	0
chr15	90973509	90975441	37	1932	3.33049	postTSS1KB-TES	PRC1
chr15	90973509	90975441	37	1932	3.33049	postTSS1KB-TES	PRC1-AS1
chr10	123303207	123305074	10	1867	3.3089	Summary	0
chr12	7199133	7199735	9	602	0.302699	Summary	0
chr12	7199133	7199735	9	602	0.302699	postTSS1KB-TES	PEX5
chr1	247347155	247347433	5	278	3.30245	Summary	0
chr4	7244401	7245389	22	988	3.28476	Summary	0
chr4	7244401	7245389	22	988	3.28476	postTSS1KB-TES	SORCS2
chr6	73387396	73387616	4	220	3.2748	Summary	0
chr6	73387396	73387616	4	220	3.2748	postTSS1KB-TES	OOEP
chr6	73387396	73387616	4	220	3.2748	postTSS1KB-TES	OOEP-AS1
chr12	15868433	15869335	6	902	3.27191	Summary	0
chr12	15868433	15869335	6	902	3.27191	postTSS1KB-TES	EPS8
chr16	69008907	69009439	11	532	3.26616	Summary	0
chr16	69008907	69009439	11	532	3.26616	postTSS1KB-TES	TANGO6
chr7	30870582	30872318	14	1736	3.26485	Summary	0
chr7	30870582	30872318	14	1736	3.26485	postTSS1KB-TES	INMT-FAM188B
chr7	30870582	30872318	14	1736	3.26485	postTSS1KB-TES	FAM188B
chr7	30870582	30872318	14	1736	3.26485	postTSS1KB-TES	RP5-877J2.1
chr15	99986786	99986877	3	91	3.25751	Summary	0
chr15	99986786	99986877	3	91	3.25751	postTSS1KB-TES	ADAMTS17
chr10	21429302	21431071	50	1769	3.23955	Summary	0
chr7	6649522	6651079	24	1557	3.23779	Summary	0
chr7	6649522	6651079	24	1557	3.23779	postTSS1KB-TES	ZNF316
chr7	1099090	1099175	5	85	3.23368	Summary	0
chr7	1099090	1099175	5	85	3.23368	postTSS1KB-TES	C7orf50
chr1	233033063	233033427	3	364	3.22922	Summary	0
chr1	233033063	233033427	3	364	3.22922	postTSS1KB-TES	PCNXL2
chr10	5603067	5604512	26	1445	3.22748	Summary	0
chr9	113086961	113087202	14	241	3.21868	Summary	1
chr9	113086961	113087202	14	241	3.21868	CpG-island	CpG51787
chr6_KB021644v2_alt	53609	53668	4	59	3.2114	Summary	1
chr6_KB021644v2_alt	53609	53668	4	59	3.2114	CpG-island	CpG45149
chr17	14703290	14704308	17	1018	3.20863	Summary	0
chr19	38304456	38304482	3	26	3.20482	Summary	0
chr19	38304456	38304482	3	26	3.20482	TSS	C19orf33
chr19	38304456	38304482	3	26	3.20482	postTSS1KB-TES	CTB-102L5.4
chr14	64185761	64187644	13	1883	3.20192	Summary	0
chr14	64185761	64187644	13	1883	3.20192	postTSS1KB-TES	SYNE2
chr14	64185761	64187644	13	1883	3.20192	postTSS1KB-TES	ESR2
chr8	140379457	140381138	13	1681	3.19569	Summary	0
chr8	140379457	140381138	13	1681	3.19569	postTSS1KB-TES	TRAPPC9
chr9	125398912	125399936	22	1024	3.18017	Summary	0
chr2	32375883	32376181	11	298	3.17894	Summary	0
chr2	32375883	32376181	11	298	3.17894	postTSS1KB-TES	BIRC6
chr4	1226323	1226556	10	233	3.1762	Summary	0
chr4	1226323	1226556	10	233	3.1762	postTSS1KB-TES	CTBP1
chr17	82894428	82896258	28	1830	3.16464	Summary	0
chr17	82894428	82896258	28	1830	3.16464	postTSS1KB-TES	TBCD
chr21	35283500	35284439	7	939	3.16349	Summary	0
chr21	35283500	35284439	7	939	3.16349	postTSS1KB-TES	RUNX1
chr17	18496245	18497288	15	1043	3.16343	Summary	0
chr6	45983474	45984958	10	1484	3.1585	Summary	0
chr6	45983474	45984958	10	1484	3.1585	postTSS1KB-TES	CLIC5
chrX	71663614	71664216	9	602	3.15639	Summary	0
chrX	71663614	71664216	9	602	3.15639	postTSS1KB-TES	RP11-402P6.9
chr1	7664707	7664786	8	79	3.13666	Summary	1
chr1	7664707	7664786	8	79	3.13666	CpG-island	CpG423
chr1	7664707	7664786	8	79	3.13666	postTSS1KB-TES	CAMTA1
chr19	7765673	7766754	13	1081	0.319564	Summary	0
chr19	7765673	7766754	13	1081	0.319564	postTSS1KB-TES	CLEC4M
chrX	46758920	46759612	77	692	3.12903	Summary	1
chrX	46758920	46759612	77	692	3.12903	CpG-island	CpG53295
chrX	46758920	46759612	77	692	3.12903	TSS	SLC9A7
chr11	134995924	134996760	6	836	3.12463	Summary	0
chr6	159129049	159129182	11	133	3.12266	Summary	1
chr6	159129049	159129182	11	133	3.12266	CpG-island	CpG43627
chr5	133994518	133996079	21	1561	3.1107	Summary	0
chr5	133994518	133996079	21	1561	3.1107	postTSS1KB-TES	VDAC1
chr19	33272932	33274116	26	1184	0.321558	Summary	1
chr19	33272932	33274116	26	1184	0.321558	CpG-island	CpG24400
chr12	55607399	55608603	8	1204	3.10207	Summary	0
chr11	61334324	61336091	19	1767	3.09302	Summary	0
chr11	61334324	61336091	19	1767	3.09302	postTSS1KB-TES	DDB1
chr11	61334324	61336091	19	1767	3.09302	postTSS1KB-TES	DAK
chr8_KI270821v1_alt	391445	392680	23	1235	3.09086	Summary	0
chr19	1993466	1993695	4	229	0.323581	Summary	0
chr19	1993466	1993695	4	229	0.323581	postTSS1KB-TES	BTBD2
chr1	2311603	2311674	4	71	3.0797	Summary	0
chr11	70615488	70615681	7	193	0.324858	Summary	0
chr11	70615488	70615681	7	193	0.324858	postTSS1KB-TES	SHANK2
chr12	130514132	130515768	18	1636	3.06101	Summary	0
chr12	130514132	130515768	18	1636	3.06101	postTSS1KB-TES	RIMBP2
chr16_KI270728v1_random	1741365	1741460	3	95	3.05688	Summary	0
chr1	4026251	4028047	32	1796	3.0542	Summary	0
chr1	85164954	85166009	9	1055	3.05013	Summary	0
chr1	85164954	85166009	9	1055	3.05013	postTSS1KB-TES	SYDE2
chrX	119693131	119693608	23	477	3.04943	Summary	1
chrX	119693131	119693608	23	477	3.04943	CpG-island	CpG54093
chrX	119693131	119693608	23	477	3.04943	TSS	SEPT6
chrX	119693131	119693608	23	477	3.04943	TSS	CTA-38K21.2
chr8	102692915	102693897	10	982	3.04875	Summary	0
chr16	31103544	31103613	5	69	3.04833	Summary	0
chr17	43231315	43233102	50	1787	0.328584	Summary	1
chr17	43231315	43233102	50	1787	0.328584	CpG-island	CpG19773
chr17	43231315	43233102	50	1787	0.328584	TSS	RNU2-1
chr17	43231315	43233102	50	1787	0.328584	postTSS1KB-TES	LINC00854
chrX	119852049	119853276	39	1227	3.04241	Summary	1
chrX	119852049	119853276	39	1227	3.04241	CpG-island	CpG54100
chrX	119852049	119853276	39	1227	3.04241	TSS	UPF3B
chr10	46311545	46311649	5	104	0.329983	Summary	0
chr10	46311545	46311649	5	104	0.329983	postTSS1KB-TES	ANTXRL
chr12	131909225	131909329	7	104	0.330463	Summary	1
chr12	131909225	131909329	7	104	0.330463	CpG-island	CpG11214
chr12	131909225	131909329	7	104	0.330463	postTSS1KB-TES	ULK1
chr18	24157071	24158619	16	1548	3.02299	Summary	0
chr18	24157071	24158619	16	1548	3.02299	postTSS1KB-TES	CABYR
chr16	29310473	29310667	6	194	0.331052	Summary	0
chr16	29310473	29310667	6	194	0.331052	postTSS1KB-TES	SNX29P2
chr1	27855439	27857272	24	1833	3.01589	Summary	0
chr15	92848469	92849885	18	1416	0.332227	Summary	0
chr8	142009359	142009468	4	109	0.332284	Summary	0
chr5	148966221	148967264	6	1043	3.00313	Summary	0
chr5	148966221	148967264	6	1043	3.00313	postTSS1KB-TES	SH3TC2
chr14	100686092	100687078	11	986	0.333421	Summary	0
chr16	284422	284635	14	213	2.99045	Summary	1
chr16	284422	284635	14	213	2.99045	CpG-island	CpG16182
chr16	284422	284635	14	213	2.99045	postTSS1KB-TES	PDIA2
chr12	130903860	130905963	55	2103	2.98584	Summary	1
chr12	130903860	130905963	55	2103	2.98584	CpG-island	CpG11168
chr12	130903860	130905963	55	2103	2.98584	TSS	Y_RNA
chr6	7107478	7108017	38	539	2.98467	Summary	1
chr6	7107478	7108017	38	539	2.98467	CpG-island	CpG41365
chr6	7107478	7108017	38	539	2.98467	TSS	RREB1
chr12	129087197	129090145	114	2948	2.98101	Summary	0
chr12	129087197	129090145	114	2948	2.98101	postTSS1KB-TES	TMEM132D
chr3	175132209	175132258	7	49	2.97185	Summary	0
chr3	175132209	175132258	7	49	2.97185	postTSS1KB-TES	NAALADL2
chr5	154636071	154637048	16	977	2.96788	Summary	0
chr4	102482953	102484170	23	1217	2.96655	Summary	0
chr8	140099585	140099634	4	49	2.96522	Summary	1
chr8	140099585	140099634	4	49	2.96522	CpG-island	CpG49805
chr8	140099585	140099634	4	49	2.96522	postTSS1KB-TES	TRAPPC9
chr13	24738328	24740173	20	1845	2.95998	Summary	0
chr11	1411961	1412432	52	471	0.337931	Summary	1
chr11	1411961	1412432	52	471	0.337931	CpG-island	CpG6671
chr11	1411961	1412432	52	471	0.337931	postTSS1KB-TES	BRSK2
chr4	190014314	190014987	23	673	2.95654	Summary	1
chr4	190014314	190014987	23	673	2.95654	CpG-island	CpG38391
chr4	190014314	190014987	23	673	2.95654	TSS	RNA5SP174
chr16_KI270854v1_alt	6472	8127	62	1655	2.95452	Summary	0
chr1	1209276	1209873	17	597	2.95404	Summary	0
chr5	142931288	142932436	10	1148	2.9501	Summary	0
chr5	142931288	142932436	10	1148	2.9501	postTSS1KB-TES	ARHGAP26
chr19	8823038	8823054	3	16	2.946	Summary	0
chr19	8823038	8823054	3	16	2.946	postTSS1KB-TES	ZNF558
chr19	8823038	8823054	3	16	2.946	postTSS1KB-TES	CTD-2529P6.3
chr15	69539770	69541704	24	1934	2.94306	Summary	0
chr15	69539770	69541704	24	1934	2.94306	postTSS1KB-TES	RP11-279F6.1
chr7	4216783	4218429	46	1646	2.94019	Summary	0
chr7	4216783	4218429	46	1646	2.94019	postTSS1KB-TES	SDK1
chr1	3770929	3771118	3	189	0.340321	Summary	0
chr1	3770929	3771118	3	189	0.340321	postTSS1KB-TES	CCDC27
chr19	14730904	14731654	11	750	2.93505	Summary	0
chr19	14730904	14731654	11	750	2.93505	postTSS1KB-TES	ZNF333
chr11	134445068	134446694	17	1626	2.93331	Summary	0
chr11	134445068	134446694	17	1626	2.93331	postTSS1KB-TES	RP11-627G23.1
chr6	291632	293333	114	1701	2.92876	Summary	1
chr6	291632	293333	114	1701	2.92876	CpG-island	CpG41214
chr6	291632	293333	114	1701	2.92876	TSS	DUSP22
chr6	291632	293333	114	1701	2.92876	postTSS1KB-TES	DUSP22
chrX	68432874	68434176	66	1302	2.92665	Summary	1
chrX	68432874	68434176	66	1302	2.92665	CpG-island	CpG53544
chrX	68432874	68434176	66	1302	2.92665	TSS	OPHN1
chrX	68432874	68434176	66	1302	2.92665	postTSS1KB-TES	OPHN1
chr12	113925024	113925319	4	295	0.341741	Summary	0
chr12	113925024	113925319	4	295	0.341741	postTSS1KB-TES	RBM19
chr13	44913317	44915185	17	1868	0.341804	Summary	0
chr6	79077663	79078258	68	595	2.92473	Summary	1
chr6	79077663	79078258	68	595	2.92473	CpG-island	CpG42660
chr6	79077663	79078258	68	595	2.92473	TSS	PHIP
chr19	55109411	55110820	24	1409	0.34231	Summary	0
chr19	55109411	55110820	24	1409	0.34231	postTSS1KB-TES	PPP1R12C
chr2	109645486	109646269	11	783	2.92044	Summary	0
chr10	89267493	89268759	6	1266	2.92017	Summary	0
chr10	89267493	89268759	6	1266	2.92017	postTSS1KB-TES	LIPA
chr4	119067285	119068176	20	891	0.342901	Summary	0
chr11	72105062	72106095	14	1033	2.91581	Summary	0
chr11	72105062	72106095	14	1033	2.91581	postTSS1KB-TES	LRTOMT
chr7	20667767	20669599	97	1832	2.91266	Summary	1
chr7	20667767	20669599	97	1832	2.91266	CpG-island	CpG45821
chr7	20667767	20669599	97	1832	2.91266	postTSS1KB-TES	ABCB5
chr1	5712625	5714370	37	1745	2.91031	Summary	0
chr17	1958048	1959066	22	1018	2.90872	Summary	0
chr17	1958048	1959066	22	1018	2.90872	postTSS1KB-TES	RTN4RL1
chr16	1277599	1277789	4	190	0.343887	Summary	0
chr12	117950041	117950136	3	95	2.90575	Summary	0
chr12	117950041	117950136	3	95	2.90575	postTSS1KB-TES	KSR2
chr5	5977605	5979351	9	1746	2.89579	Summary	0
chr5	177460403	177460942	10	539	0.345526	Summary	0
chr5	177460403	177460942	10	539	0.345526	postTSS1KB-TES	DBN1
chr17	12995885	12995947	3	62	0.345639	Summary	0
chr17	12995885	12995947	3	62	0.345639	postTSS1KB-TES	ELAC2
chr3	149379674	149381264	79	1590	2.89252	Summary	0
chr3	149379674	149381264	79	1590	2.89252	postTSS1KB-TES	TM4SF1-AS1
chr6	34077266	34079181	23	1915	2.89147	Summary	0
chr6	34077266	34079181	23	1915	2.89147	postTSS1KB-TES	GRM4
chr1	13329166	13329191	5	25	2.88337	Summary	0
chr20	63028025	63030163	112	2138	2.87713	Summary	1
chr20	63028025	63030163	112	2138	2.87713	CpG-island	CpG30951
chr20	63028025	63030163	112	2138	2.87713	postTSS1KB-TES	RP11-305P22.9
chr7	347533	348885	35	1352	2.86781	Summary	0
chr16	82007863	82008036	5	173	2.8661	Summary	0
chr16	82007863	82008036	5	173	2.8661	postTSS1KB-TES	SDR42E1
chr22	17067018	17068979	17	1961	2.86566	Summary	0
chr22	17067018	17068979	17	1961	2.86566	TSS	AC006946.16
chr22	17067018	17068979	17	1961	2.86566	postTSS1KB-TES	AC006946.16
chr9	113087306	113088218	70	912	2.86273	Summary	1
chr9	113087306	113088218	70	912	2.86273	CpG-island	CpG51787
chr7	455814	456224	10	410	2.85814	Summary	1
chr7	455814	456224	10	410	2.85814	CpG-island	CpG45246
chr3	181833960	181835804	15	1844	2.85802	Summary	0
chr3	181833960	181835804	15	1844	2.85802	postTSS1KB-TES	SOX2-OT
chr8	141179612	141179951	15	339	2.85371	Summary	0
chr8	141179612	141179951	15	339	2.85371	postTSS1KB-TES	DENND3
chr20	62306708	62306882	9	174	0.351609	Summary	0
chr20	62306708	62306882	9	174	0.351609	TSS	RP11-157P1.4
chr20	62306708	62306882	9	174	0.351609	postTSS1KB-TES	ADRM1
chr14	23301895	23302049	7	154	2.84095	Summary	1
chr14	23301895	23302049	7	154	2.84095	CpG-island	CpG13002
chr14	23301895	23302049	7	154	2.84095	TSS	PPP1R3E
chr14	23301895	23302049	7	154	2.84095	postTSS1KB-TES	BCL2L2
chr6	73344344	73344754	8	410	2.83993	Summary	0
chr7	152585427	152585440	3	13	2.83587	Summary	0
chr22	50436211	50436378	8	167	2.83444	Summary	0
chr22	50436211	50436378	8	167	2.83444	postTSS1KB-TES	PPP6R2
chr9	126947994	126949262	11	1268	2.82578	Summary	0
chr9	126947994	126949262	11	1268	2.82578	postTSS1KB-TES	RALGPS1
chr14	91883353	91885305	17	1952	2.82099	Summary	0
chr14	91883353	91885305	17	1952	2.82099	postTSS1KB-TES	FBLN5
chr3	195875983	195876322	10	339	0.354592	Summary	0
chr3	195875983	195876322	10	339	0.354592	postTSS1KB-TES	TNK2
chr17	64088590	64089697	15	1107	2.81784	Summary	0
chr17	64088590	64089697	15	1107	2.81784	postTSS1KB-TES	ERN1
chr6	18122932	18123067	8	135	0.356069	Summary	0
chr6	18122932	18123067	8	135	0.356069	TSS	NHLRC1
chr17	81100106	81102081	43	1975	2.80813	Summary	0
chr17	81100106	81102081	43	1975	2.80813	postTSS1KB-TES	BAIAP2
chrUn_KI270749v1	27535	27661	20	126	2.80428	Summary	1
chrUn_KI270749v1	27535	27661	20	126	2.80428	CpG-island	CpG52656
chr16	29309594	29309861	10	267	0.356755	Summary	0
chr16	29309594	29309861	10	267	0.356755	postTSS1KB-TES	SNX29P2
chr11	117450391	117451467	8	1076	2.80254	Summary	0
chr11	117450391	117451467	8	1076	2.80254	postTSS1KB-TES	DSCAML1
chr11	112498876	112500335	22	1459	2.79947	Summary	0
chr11	112498876	112500335	22	1459	2.79947	postTSS1KB-TES	RP11-65M17.3
chr8	2208592	2210003	24	1411	2.79753	Summary	0
chr16	845598	848181	88	2583	2.79488	Summary	2
chr16	845598	848181	88	2583	2.79488	CpG-island	CpG16271
chr16	845598	848181	88	2583	2.79488	CpG-island	CpG16272
chr16	845598	848181	88	2583	2.79488	TSS	LA16c-360A4.1
chr1	206537384	206539324	12	1940	0.357825	Summary	0
chr1	206537384	206539324	12	1940	0.357825	postTSS1KB-TES	RASSF5
chr8	143738135	143738724	27	589	2.7874	Summary	1
chr8	143738135	143738724	27	589	2.7874	CpG-island	CpG49966
chr8	143738135	143738724	27	589	2.7874	postTSS1KB-TES	FAM83H-AS1
chr2	45943856	45945592	14	1736	2.7859	Summary	0
chr2	45943856	45945592	14	1736	2.7859	postTSS1KB-TES	PRKCE
chr10	59881278	59883404	49	2126	2.78461	Summary	1
chr10	59881278	59883404	49	2126	2.78461	CpG-island	CpG5231
chr10	59881278	59883404	49	2126	2.78461	postTSS1KB-TES	CCDC6
chr3	42201856	42203381	41	1525	2.78362	Summary	1
chr3	42201856	42203381	41	1525	2.78362	CpG-island	CpG33698
chr3	42201856	42203381	41	1525	2.78362	postTSS1KB-TES	TRAK1
chr8	46025553	46025815	3	262	0.360286	Summary	0
chr1	217580269	217581725	23	1456	2.767	Summary	0
chr1	217580269	217581725	23	1456	2.767	postTSS1KB-TES	GPATCH2
chr9	113085230	113085474	9	244	2.76195	Summary	1
chr9	113085230	113085474	9	244	2.76195	CpG-island	CpG51787
chr19	36028060	36028976	14	916	2.76008	Summary	0
chr19	36028060	36028976	14	916	2.76008	postTSS1KB-TES	AC002116.7
chr19	36028060	36028976	14	916	2.76008	postTSS1KB-TES	CLIP3
chr11	39967220	39968695	17	1475	2.75727	Summary	0
chr3	43022580	43024320	11	1740	2.75671	Summary	0
chr3	43022580	43024320	11	1740	2.75671	postTSS1KB-TES	RP11-136C24.3
chr3	43022580	43024320	11	1740	2.75671	postTSS1KB-TES	FAM198A
chr12	132391009	132393546	99	2537	2.75367	Summary	1
chr12	132391009	132393546	99	2537	2.75367	CpG-island	CpG11280
chr22	15761675	15761699	3	24	2.75241	Summary	0
chr22	15761675	15761699	3	24	2.75241	postTSS1KB-TES	LA16c-83F12.6
chr1_KI270759v1_alt	283686	285148	35	1462	2.74989	Summary	1
chr1_KI270759v1_alt	283686	285148	35	1462	2.74989	CpG-island	CpG26228
chr22	44165539	44166562	15	1023	0.364202	Summary	0
chr22	44165539	44166562	15	1023	0.364202	postTSS1KB-TES	PARVB
chr10	11880837	11880892	3	55	2.7446	Summary	0
chr10	11880837	11880892	3	55	2.7446	postTSS1KB-TES	PROSER2-AS1
chr8	22310368	22311254	5	886	2.74365	Summary	0
chr8	22310368	22311254	5	886	2.74365	postTSS1KB-TES	PIWIL2
chr6	169987780	169987798	3	18	2.74167	Summary	1
chr6	169987780	169987798	3	18	2.74167	CpG-island	CpG43839
chr3	129379153	129380818	8	1665	2.74006	Summary	0
chr3	129379153	129380818	8	1665	2.74006	TSS	RP11-529F4.1
chr22	10571276	10572755	156	1479	2.73881	Summary	1
chr22	10571276	10572755	156	1479	2.73881	CpG-island	CpG31924
chr2	113657797	113658668	18	871	2.73379	Summary	0
chr2	113657797	113658668	18	871	2.73379	TSS	RP11-395L14.17
chr7	144285157	144285372	6	215	2.72901	Summary	0
chr7	144285157	144285372	6	215	2.72901	postTSS1KB-TES	OR2A1-AS1
chr7	144285157	144285372	6	215	2.72901	postTSS1KB-TES	ARHGEF34P
chrX	10014637	10015683	143	1046	2.72609	Summary	1
chrX	10014637	10015683	143	1046	2.72609	CpG-island	CpG52889
chrX	10014637	10015683	143	1046	2.72609	TSS	WWC3
chr6	18122697	18122764	6	67	2.72426	Summary	1
chr6	18122697	18122764	6	67	2.72426	CpG-island	CpG41574
chr6	18122697	18122764	6	67	2.72426	TSS	NHLRC1
chr11	126489175	126489440	6	265	0.367087	Summary	0
chr11	126489175	126489440	6	265	0.367087	postTSS1KB-TES	KIRREL3
chr16	49620503	49622322	25	1819	2.72304	Summary	0
chr16	49620503	49622322	25	1819	2.72304	postTSS1KB-TES	ZNF423
chr7	121466411	121467950	10	1539	2.7227	Summary	0
chr9	91153786	91154753	8	967	2.72097	Summary	0
chr9	91153786	91154753	8	967	2.72097	postTSS1KB-TES	RP11-305L7.6
chr9	91153786	91154753	8	967	2.72097	postTSS1KB-TES	RP11-305L7.3
chr19	4715819	4715960	7	141	0.367612	Summary	0
chr19	4715819	4715960	7	141	0.367612	postTSS1KB-TES	DPP9
chrY	57215976	57216163	10	187	2.71815	Summary	1
chrY	57215976	57216163	10	187	2.71815	CpG-island	CpG55148
chr18	57026830	57028113	20	1283	2.71768	Summary	0
chr18	57026830	57028113	20	1283	2.71768	TSS	WDR7-OT1
chr18	57026830	57028113	20	1283	2.71768	postTSS1KB-TES	WDR7
chr14	65266559	65268078	25	1519	2.71512	Summary	1
chr14	65266559	65268078	25	1519	2.71512	CpG-island	CpG13634
chr14	65266559	65268078	25	1519	2.71512	TSS	RPL21P7
chr14	65266559	65268078	25	1519	2.71512	TSS	CTD-2509G16.1
chr14	65266559	65268078	25	1519	2.71512	postTSS1KB-TES	CTD-2509G16.5
chr14	65266559	65268078	25	1519	2.71512	postTSS1KB-TES	RPL21P7
chr9	137393283	137395373	80	2090	2.71424	Summary	1
chr9	137393283	137395373	80	2090	2.71424	CpG-island	CpG52513
chr9	137393283	137395373	80	2090	2.71424	postTSS1KB-TES	EXD3
chr1	9039582	9039734	16	152	2.71241	Summary	1
chr1	9039582	9039734	16	152	2.71241	CpG-island	CpG457
chr1	9039582	9039734	16	152	2.71241	postTSS1KB-TES	SLC2A5
chr21	45745676	45747053	70	1377	0.368877	Summary	1
chr21	45745676	45747053	70	1377	0.368877	CpG-island	CpG31842
chr21	45745676	45747053	70	1377	0.368877	postTSS1KB-TES	PCBP3
chr2	119680836	119681680	21	844	0.369046	Summary	0
chr2	119680836	119681680	21	844	0.369046	postTSS1KB-TES	TMEM177
chr11	6194801	6195514	4	713	2.70729	Summary	0
chr4	181365137	181366647	24	1510	2.70505	Summary	0
chr14	51352425	51352969	8	544	0.369695	Summary	0
chr14	51352425	51352969	8	544	0.369695	postTSS1KB-TES	LINC00640
chr14	51352425	51352969	8	544	0.369695	postTSS1KB-TES	RP11-255G12.2
chr14	102017568	102019372	26	1804	2.69901	Summary	0
chr14	102017568	102019372	26	1804	2.69901	postTSS1KB-TES	DYNC1H1
chr1	227845449	227846856	16	1407	2.69849	Summary	0
chr1	227845449	227846856	16	1407	2.69849	postTSS1KB-TES	PRSS38
chr20	31579606	31579662	5	56	0.370638	Summary	0
chr16	67653668	67653772	10	104	2.69652	Summary	1
chr16	67653668	67653772	10	104	2.69652	CpG-island	CpG17643
chr16	67653668	67653772	10	104	2.69652	postTSS1KB-TES	RLTPR
chr5_KI270897v1_alt	982445	983427	12	982	2.693	Summary	0
chr2	206172822	206172919	5	97	2.6906	Summary	0
chr16	857877	857973	5	96	2.68865	Summary	1
chr16	857877	857973	5	96	2.68865	CpG-island	CpG16276
chr16	857877	857973	5	96	2.68865	postTSS1KB-TES	LMF1
chrX	30215053	30216749	34	1696	2.6853	Summary	1
chrX	30215053	30216749	34	1696	2.6853	CpG-island	CpG53110
chrX	30215053	30216749	34	1696	2.6853	TSS	MAGEB2
chrX	30215053	30216749	34	1696	2.6853	postTSS1KB-TES	MAGEB2
chr9	137808904	137810998	89	2094	2.6825	Summary	2
chr9	137808904	137810998	89	2094	2.6825	CpG-island	CpG52555
chr9	137808904	137810998	89	2094	2.6825	CpG-island	CpG52556
chr9	137808904	137810998	89	2094	2.6825	postTSS1KB-TES	EHMT1
chr8	143860692	143860826	14	134	2.68184	Summary	1
chr8	143860692	143860826	14	134	2.68184	CpG-island	CpG49981
chr8	143860692	143860826	14	134	2.68184	postTSS1KB-TES	EPPK1
chr19	23368799	23370205	23	1406	2.67963	Summary	0
chr19	23368799	23370205	23	1406	2.67963	postTSS1KB-TES	ZNF91
chr1	193437031	193438504	21	1473	2.6785	Summary	0
chr20	30914677	30915843	24	1166	0.373735	Summary	0
chr7	157423200	157425058	35	1858	2.67105	Summary	1
chr7	157423200	157425058	35	1858	2.67105	CpG-island	CpG47926
chr20	42533000	42534190	12	1190	2.66939	Summary	0
chr20	42533000	42534190	12	1190	2.66939	postTSS1KB-TES	PTPRT
chr5	53562949	53564732	21	1783	2.66581	Summary	0
chr5	53562949	53564732	21	1783	2.66581	postTSS1KB-TES	NDUFS4
chr2	425781	428228	88	2447	2.66486	Summary	1
chr2	425781	428228	88	2447	2.66486	CpG-island	CpG26303
chr22	17275730	17276051	10	321	0.375533	Summary	0
chr11	117466365	117468113	17	1748	2.66185	Summary	0
chr11	117466365	117468113	17	1748	2.66185	postTSS1KB-TES	DSCAML1
chr8	10291896	10293430	24	1534	0.376397	Summary	0
chr8	10291896	10293430	24	1534	0.376397	postTSS1KB-TES	MSRA
chr14	47155520	47156098	13	578	2.65327	Summary	0
chr14	47155520	47156098	13	578	2.65327	postTSS1KB-TES	MDGA2
chr3	36635365	36636273	15	908	2.65279	Summary	1
chr3	36635365	36636273	15	908	2.65279	CpG-island	CpG33623
chr3	36635365	36636273	15	908	2.65279	postTSS1KB-TES	NBPF21P
chr2	113890172	113890397	15	225	2.65057	Summary	1
chr2	113890172	113890397	15	225	2.65057	CpG-island	CpG27935
chr2	113890172	113890397	15	225	2.65057	TSS	RP11-141B14.1
chr2	113890172	113890397	15	225	2.65057	TSS	ACTR3
chr6	4953210	4954627	26	1417	2.64992	Summary	0
chr6	4953210	4954627	26	1417	2.64992	postTSS1KB-TES	CDYL
chr4	1090356	1090560	3	204	0.377374	Summary	0
chr4	1090356	1090560	3	204	0.377374	postTSS1KB-TES	RNF212
chr6	158240717	158240742	5	25	2.64969	Summary	0
chr6	158240717	158240742	5	25	2.64969	postTSS1KB-TES	TULP4
chr6	158240717	158240742	5	25	2.64969	postTSS1KB-TES	SRP72P2
chr12	132527376	132527574	3	198	2.64602	Summary	0
chr12	132527376	132527574	3	198	2.64602	postTSS1KB-TES	FBRSL1
chr14	94561001	94562194	17	1193	2.64284	Summary	0
chr14	94561001	94562194	17	1193	2.64284	TSS	SERPINA4
chr14	94561001	94562194	17	1193	2.64284	TSS	SERPINA5
chr14	94561001	94562194	17	1193	2.64284	postTSS1KB-TES	SERPINA4
chr12	130479616	130479829	9	213	2.64133	Summary	0
chr12	130479616	130479829	9	213	2.64133	postTSS1KB-TES	RIMBP2
chr6	423635	425687	124	2052	2.63659	Summary	1
chr6	423635	425687	124	2052	2.63659	CpG-island	CpG41217
chr1	161447682	161447721	7	39	0.379439	Summary	1
chr1	161447682	161447721	7	39	0.379439	CpG-island	CpG3132
chr8	62144475	62145235	25	760	2.63314	Summary	1
chr8	62144475	62145235	25	760	2.63314	CpG-island	CpG49000
chr8	62144475	62145235	25	760	2.63314	TSS	CTD-2571E19.3
chr6_GL000253v2_alt	2636632	2638462	31	1830	2.63191	Summary	0
chr5	124892269	124892416	9	147	2.62958	Summary	1
chr5	124892269	124892416	9	147	2.62958	CpG-island	CpG40003
chr7	27807875	27808691	5	816	2.6293	Summary	0
chr7	27807875	27808691	5	816	2.6293	postTSS1KB-TES	TAX1BP1
chr2	112432476	112433426	90	950	2.62803	Summary	1
chr2	112432476	112433426	90	950	2.62803	CpG-island	CpG27894
chr2	112432476	112433426	90	950	2.62803	postTSS1KB-TES	RGPD8
chr20	25602304	25603018	24	714	0.380977	Summary	1
chr20	25602304	25603018	24	714	0.380977	CpG-island	CpG30161
chr16	89882827	89884657	34	1830	0.381188	Summary	0
chr16	89882827	89884657	34	1830	0.381188	postTSS1KB-TES	TCF25
chr7	72502872	72503079	4	207	2.62258	Summary	0
chr22	48599974	48601872	37	1898	2.62206	Summary	0
chr22	48599974	48601872	37	1898	2.62206	postTSS1KB-TES	FAM19A5
chr10	133444389	133444807	6	418	0.381788	Summary	0
chr13	112723099	112723989	19	890	2.61886	Summary	0
chr13	112723099	112723989	19	890	2.61886	postTSS1KB-TES	ATP11A
chr1	55018953	55019399	3	446	2.61361	Summary	0
chr4	2954386	2956092	56	1706	0.382805	Summary	1
chr4	2954386	2956092	56	1706	0.382805	CpG-island	CpG36149
chr4	2954386	2956092	56	1706	0.382805	postTSS1KB-TES	NOP14-AS1
chr4	2954386	2956092	56	1706	0.382805	postTSS1KB-TES	NOP14
chr12	5168078	5169225	15	1147	0.383147	Summary	0
chr1	20594199	20595821	22	1622	2.60754	Summary	0
chr1	20594199	20595821	22	1622	2.60754	postTSS1KB-TES	CDA
chr20	19599077	19600284	26	1207	2.60446	Summary	0
chr20	19599077	19600284	26	1207	2.60446	postTSS1KB-TES	SLC24A3
chr8	1448923	1451162	65	2239	2.60336	Summary	1
chr8	1448923	1451162	65	2239	2.60336	CpG-island	CpG48195
chr2	70331294	70332112	5	818	2.60019	Summary	0
chr18	11623807	11625588	11	1781	2.59472	Summary	0
chr18	11623807	11625588	11	1781	2.59472	postTSS1KB-TES	NPIPB1P
chr19	50703547	50703629	6	82	2.59247	Summary	0
chr19	50703547	50703629	6	82	2.59247	postTSS1KB-TES	SHANK1
chr7	41689337	41690412	18	1075	0.385986	Summary	0
chr7	41689337	41690412	18	1075	0.385986	postTSS1KB-TES	AC005027.3
chr7	41689337	41690412	18	1075	0.385986	postTSS1KB-TES	INHBA
chr9	121970988	121971982	59	994	2.59043	Summary	0
chr9	121970988	121971982	59	994	2.59043	postTSS1KB-TES	TTLL11
chr8	144251036	144252952	34	1916	2.58583	Summary	0
chr8	144251036	144252952	34	1916	2.58583	postTSS1KB-TES	MROH1
chr2	128772798	128774626	14	1828	0.386811	Summary	0
chr2	10199650	10201397	45	1747	0.386987	Summary	1
chr2	10199650	10201397	45	1747	0.386987	CpG-island	CpG26470
chr2	10199650	10201397	45	1747	0.386987	postTSS1KB-TES	C2orf48
chrX	73068984	73069023	4	39	2.58396	Summary	0
chr1	225866015	225867155	13	1140	0.387604	Summary	0
chr1	225866015	225867155	13	1140	0.387604	postTSS1KB-TES	TMEM63A
chr9	122072813	122072929	5	116	2.5799	Summary	0
chr9	122072813	122072929	5	116	2.5799	postTSS1KB-TES	TTLL11
chr2	151874996	151876466	47	1470	2.5788	Summary	0
chr2	151874996	151876466	47	1470	2.5788	postTSS1KB-TES	CACNB4
chr21	42262001	42263313	24	1312	2.57695	Summary	0
chr21	42262001	42263313	24	1312	2.57695	postTSS1KB-TES	ABCG1
chr19	23628164	23629769	22	1605	2.57692	Summary	0
chr19	23628164	23629769	22	1605	2.57692	postTSS1KB-TES	ZNF675
chr21	45378342	45379875	34	1533	0.388288	Summary	0
chr21	45378342	45379875	34	1533	0.388288	TSS	BX322559.3
chr21	45378342	45379875	34	1533	0.388288	postTSS1KB-TES	BX322559.3
chr11	65527599	65528535	15	936	2.57366	Summary	0
chr11	65527599	65528535	15	936	2.57366	postTSS1KB-TES	SCYL1
chr13	113096057	113096080	3	23	0.388614	Summary	0
chr13	113096057	113096080	3	23	0.388614	postTSS1KB-TES	MCF2L
chr3	482086	484128	105	2042	2.56967	Summary	1
chr3	482086	484128	105	2042	2.56967	CpG-island	CpG33162
chr2	130328341	130328855	8	514	2.56825	Summary	0
chr14	102826095	102827608	27	1513	2.56669	Summary	0
chr14	102826095	102827608	27	1513	2.56669	postTSS1KB-TES	TRAF3
chr21	32594624	32596448	22	1824	2.56479	Summary	0
chr21	32594624	32596448	22	1824	2.56479	postTSS1KB-TES	AP000275.65
chr21	32594624	32596448	22	1824	2.56479	postTSS1KB-TES	C21orf59
chr20	51524939	51524979	3	40	2.56475	Summary	0
chr20	51524939	51524979	3	40	2.56475	postTSS1KB-TES	NFATC2
chr7	2174311	2176077	23	1766	2.5635	Summary	0
chr7	2174311	2176077	23	1766	2.5635	postTSS1KB-TES	MAD1L1
chr1	247221427	247222332	9	905	2.56145	Summary	0
chr1	247221427	247222332	9	905	2.56145	postTSS1KB-TES	RP11-488L18.8
chr14	49599187	49599356	8	169	2.56126	Summary	1
chr14	49599187	49599356	8	169	2.56126	CpG-island	CpG13354
chr14	49599187	49599356	8	169	2.56126	TSS	RPS29
chr14	49599187	49599356	8	169	2.56126	TSS	LRR1
chr14	49599187	49599356	8	169	2.56126	TSS	RHOQP1
chr18	79589439	79591193	38	1754	2.55887	Summary	0
chr9	34437133	34438230	29	1097	2.55881	Summary	0
chr9	34437133	34438230	29	1097	2.55881	postTSS1KB-TES	FAM219A
chr16	407326	408981	62	1655	2.55775	Summary	0
chr16	407326	408981	62	1655	2.55775	postTSS1KB-TES	NME4
chr16	407326	408981	62	1655	2.55775	postTSS1KB-TES	DECR2
chr2	241756250	241757098	12	848	2.55589	Summary	0
chr2	241756250	241757098	12	848	2.55589	TSS	AC114730.7
chr2	241756250	241757098	12	848	2.55589	postTSS1KB-TES	D2HGDH
chr2	2184652	2187234	79	2582	2.55207	Summary	1
chr2	2184652	2187234	79	2582	2.55207	CpG-island	CpG26348
chr2	2184652	2187234	79	2582	2.55207	postTSS1KB-TES	MYT1L
chr10	123283496	123284522	22	1026	2.54792	Summary	1
chr10	123283496	123284522	22	1026	2.54792	CpG-island	CpG6189
chr8	650523	650557	4	34	2.54616	Summary	1
chr8	650523	650557	4	34	2.54616	CpG-island	CpG48127
chr8	650523	650557	4	34	2.54616	postTSS1KB-TES	ERICH1
chr5	180658965	180659397	19	432	0.39288	Summary	1
chr5	180658965	180659397	19	432	0.39288	CpG-island	CpG41036
chr10	2520642	2524499	44	3857	2.54356	Summary	1
chr10	2520642	2524499	44	3857	2.54356	CpG-island	CpG4499
chr10	2520642	2524499	44	3857	2.54356	postTSS1KB-TES	RP11-526P5.2
chr2	53323143	53324105	29	962	2.53976	Summary	0
chr6	160689240	160690732	16	1492	0.393791	Summary	0
chr19	33511732	33513678	36	1946	2.53834	Summary	0
chr19	33511732	33513678	36	1946	2.53834	postTSS1KB-TES	PEPD
chr5	1291258	1291310	3	52	2.53744	Summary	1
chr5	1291258	1291310	3	52	2.53744	CpG-island	CpG38576
chr5	1291258	1291310	3	52	2.53744	postTSS1KB-TES	TERT
chr16	66166855	66167730	8	875	2.53584	Summary	0
chr10	132812732	132812956	6	224	0.394514	Summary	0
chr10	132812732	132812956	6	224	0.394514	postTSS1KB-TES	CFAP46
chr17	47206228	47207222	5	994	0.394589	Summary	0
chr17	47206228	47207222	5	994	0.394589	postTSS1KB-TES	MYL4
chr7	932575	935213	94	2638	2.52571	Summary	1
chr7	932575	935213	94	2638	2.52571	CpG-island	CpG45309
chr7	932575	935213	94	2638	2.52571	postTSS1KB-TES	ADAP1
chr7	932575	935213	94	2638	2.52571	postTSS1KB-TES	COX19
chr5	175701154	175702168	19	1014	2.52428	Summary	0
chr6	168234110	168235553	24	1443	0.39645	Summary	0
chr6	168234110	168235553	24	1443	0.39645	postTSS1KB-TES	RP11-503C24.3
chr1	147680043	147681764	40	1721	2.5204	Summary	1
chr1	147680043	147681764	40	1721	2.5204	CpG-island	CpG2711
chr2	44066994	44067196	15	202	2.51963	Summary	0
chr2	44066994	44067196	15	202	2.51963	TSS	AC019129.1
chr5	12186189	12187487	19	1298	2.51814	Summary	1
chr5	12186189	12187487	19	1298	2.51814	CpG-island	CpG38742
chr1	1045315	1045395	4	80	0.397234	Summary	0
chr1	1045315	1045395	4	80	0.397234	postTSS1KB-TES	AGRN
chr19	56942247	56943856	20	1609	0.397285	Summary	0
chr4	9366283	9366697	12	414	2.51649	Summary	0
chr8	699536	699675	4	139	2.51622	Summary	1
chr8	699536	699675	4	139	2.51622	CpG-island	CpG48133
chr8	699536	699675	4	139	2.51622	postTSS1KB-TES	ERICH1
chr14	31026052	31026384	29	332	2.51314	Summary	1
chr14	31026052	31026384	29	332	2.51314	CpG-island	CpG13116
chr14	31026052	31026384	29	332	2.51314	TSS	STRN3
chr14	31026052	31026384	29	332	2.51314	TSS	AP4S1
chr14	31026052	31026384	29	332	2.51314	postTSS1KB-TES	AP4S1
chr4	159497929	159498740	4	811	2.51253	Summary	0
chr11	114198253	114200123	44	1870	2.51024	Summary	1
chr11	114198253	114200123	44	1870	2.51024	CpG-island	CpG8477
chr11	114198253	114200123	44	1870	2.51024	postTSS1KB-TES	ZBTB16
chr20	25532248	25533460	17	1212	0.398393	Summary	0
chr20	25532248	25533460	17	1212	0.398393	postTSS1KB-TES	NINL
chr2	239100893	239102891	44	1998	2.50949	Summary	0
chr2	239100893	239102891	44	1998	2.50949	postTSS1KB-TES	HDAC4
chr6	16181425	16181754	8	329	0.398705	Summary	0
chr1	25769805	25769959	8	154	0.399002	Summary	0
chr1	25769805	25769959	8	154	0.399002	postTSS1KB-TES	MAN1C1
chr8	103105111	103106951	22	1840	2.5046	Summary	0
chr4	914057	914721	21	664	0.399698	Summary	1
chr4	914057	914721	21	664	0.399698	CpG-island	CpG35998
chr4	914057	914721	21	664	0.399698	postTSS1KB-TES	GAK
chr17	82397981	82398335	18	354	0.399761	Summary	0
chr17	82397981	82398335	18	354	0.399761	postTSS1KB-TES	OGFOD3
chr4	108076628	108078211	44	1583	2.50131	Summary	1
chr4	108076628	108078211	44	1583	2.50131	CpG-island	CpG37377
chr4	108076628	108078211	44	1583	2.50131	postTSS1KB-TES	LEF1
chr10	124475769	124476984	26	1215	2.50014	Summary	0
chr10	124475769	124476984	26	1215	2.50014	postTSS1KB-TES	LHPP
chr8_KI270811v1_alt	154455	156592	62	2137	2.49996	Summary	1
chr8_KI270811v1_alt	154455	156592	62	2137	2.49996	CpG-island	CpG50108
chr13	19958876	19958976	8	100	2.49554	Summary	1
chr13	19958876	19958976	8	100	2.49554	CpG-island	CpG11451
chr13	19958876	19958976	8	100	2.49554	TSS	ZMYM2
chr11	134282894	134284494	27	1600	2.49369	Summary	0
chr11	134282894	134284494	27	1600	2.49369	postTSS1KB-TES	GLB1L3
chr22	19042114	19042904	16	790	0.401155	Summary	0
chr22	19042114	19042904	16	790	0.401155	postTSS1KB-TES	DGCR2
chr16	1735480	1737352	145	1872	0.401297	Summary	1
chr16	1735480	1737352	145	1872	0.401297	CpG-island	CpG16415
chr16	1735480	1737352	145	1872	0.401297	TSS	MIR3177
chr16	1735480	1737352	145	1872	0.401297	postTSS1KB-TES	MAPK8IP3
chr3	75784658	75786206	53	1548	2.49168	Summary	1
chr3	75784658	75786206	53	1548	2.49168	CpG-island	CpG34251
chr3	75784658	75786206	53	1548	2.49168	TSS	ZNF717
chrX	46912155	46913983	153	1828	2.49162	Summary	1
chrX	46912155	46913983	153	1828	2.49162	CpG-island	CpG53298
chrX	46912155	46913983	153	1828	2.49162	TSS	JADE3
chrX	46912155	46913983	153	1828	2.49162	postTSS1KB-TES	JADE3
chr2	239123661	239125589	43	1928	2.48785	Summary	1
chr2	239123661	239125589	43	1928	2.48785	CpG-island	CpG29620
chr2	239123661	239125589	43	1928	2.48785	postTSS1KB-TES	HDAC4
chr6	167709181	167710787	23	1606	2.48569	Summary	0
chr4	9251783	9252742	19	959	2.48145	Summary	0
chr4	9251783	9252742	19	959	2.48145	TSS	USP17L19
chr4	9251783	9252742	19	959	2.48145	postTSS1KB-TES	USP17L15
chr3	129276845	129278289	16	1444	2.47785	Summary	0
chr3	129276845	129278289	16	1444	2.47785	TSS	HMCES
chr3	129276845	129278289	16	1444	2.47785	postTSS1KB-TES	COPG1
chr9	130905173	130905335	11	162	0.403841	Summary	0
chr9	130905173	130905335	11	162	0.403841	postTSS1KB-TES	FIBCD1
chr12	130392299	130392323	3	24	2.47222	Summary	0
chr1	20400692	20401577	9	885	2.4721	Summary	0
chr1	20400692	20401577	9	885	2.4721	postTSS1KB-TES	LINC01141
chr16	67246875	67247062	9	187	2.47173	Summary	1
chr16	67246875	67247062	9	187	2.47173	CpG-island	CpG17624
chr16	67246875	67247062	9	187	2.47173	TSS	FHOD1
chr16	67246875	67247062	9	187	2.47173	postTSS1KB-TES	SLC9A5
chrX	68693774	68693992	18	218	2.4706	Summary	1
chrX	68693774	68693992	18	218	2.4706	CpG-island	CpG53549
chrX	68693774	68693992	18	218	2.4706	postTSS1KB-TES	STARD8
chr19	276154	276988	12	834	2.46919	Summary	0
chr16_KI270728v1_random	1816687	1817069	39	382	2.46793	Summary	1
chr16_KI270728v1_random	1816687	1817069	39	382	2.46793	CpG-island	CpG18385
chrX	154489871	154490137	4	266	2.46751	Summary	0
chrX	154489871	154490137	4	266	2.46751	TSS	SLC10A3
chr11	192619	193306	14	687	2.46647	Summary	0
chr11	192619	193306	14	687	2.46647	TSS	SCGB1C1
chr11	192619	193306	14	687	2.46647	postTSS1KB-TES	BET1L
chr12_KI270833v1_alt	73995	74984	28	989	2.46599	Summary	1
chr12_KI270833v1_alt	73995	74984	28	989	2.46599	CpG-island	CpG11385
chrX	154762565	154762742	15	177	2.46007	Summary	1
chrX	154762565	154762742	15	177	2.46007	CpG-island	CpG54602
chrX	154762565	154762742	15	177	2.46007	TSS	DKC1
chr2	108942057	108943840	40	1783	2.4576	Summary	1
chr2	108942057	108943840	40	1783	2.4576	CpG-island	CpG27839
chr2	108942057	108943840	40	1783	2.4576	postTSS1KB-TES	EDAR
chr13	110529270	110531182	35	1912	2.45351	Summary	0
chr13	110529270	110531182	35	1912	2.45351	postTSS1KB-TES	RAB20
chr5	342704	344421	99	1717	2.45068	Summary	1
chr5	342704	344421	99	1717	2.45068	CpG-island	CpG38468
chr5	342704	344421	99	1717	2.45068	postTSS1KB-TES	PDCD6
chr5	342704	344421	99	1717	2.45068	postTSS1KB-TES	AHRR
chr7	158877249	158879793	54	2544	2.44672	Summary	1
chr7	158877249	158879793	54	2544	2.44672	CpG-island	CpG48013
chr7	158877249	158879793	54	2544	2.44672	postTSS1KB-TES	WDR60
chr10	1116670	1117125	6	455	2.4465	Summary	0
chr10	1116670	1117125	6	455	2.4465	postTSS1KB-TES	WDR37
chr1	3890944	3893141	70	2197	2.44612	Summary	1
chr1	3890944	3893141	70	2197	2.44612	CpG-island	CpG346
chr1	3890944	3893141	70	2197	2.44612	postTSS1KB-TES	C1orf174
chr9	113077284	113077330	4	46	2.44546	Summary	1
chr9	113077284	113077330	4	46	2.44546	CpG-island	CpG51787
chr2	235765155	235765268	5	113	0.408933	Summary	1
chr2	235765155	235765268	5	113	0.408933	CpG-island	CpG29546
chr2	235765155	235765268	5	113	0.408933	postTSS1KB-TES	AGAP1
chr4	1810674	1812497	36	1823	2.44491	Summary	0
chr4	1810674	1812497	36	1823	2.44491	postTSS1KB-TES	LETM1
chr22	49097163	49098601	25	1438	2.44462	Summary	0
chr1	155187819	155192450	373	4631	2.43928	Summary	1
chr1	155187819	155192450	373	4631	2.43928	CpG-island	CpG2957
chr1	155187819	155192450	373	4631	2.43928	TSS	RP11-201K10.3
chr1	155187819	155192450	373	4631	2.43928	TSS	MUC1
chr1	155187819	155192450	373	4631	2.43928	TSS	AC234582.2
chr1	155187819	155192450	373	4631	2.43928	TSS	AC234582.1
chr1	155187819	155192450	373	4631	2.43928	postTSS1KB-TES	MUC1
chr1	155187819	155192450	373	4631	2.43928	postTSS1KB-TES	AC234582.2
chr1	155187819	155192450	373	4631	2.43928	postTSS1KB-TES	AC234582.1
chrX	49878998	49880291	86	1293	2.43898	Summary	2
chrX	49878998	49880291	86	1293	2.43898	CpG-island	CpG53395
chrX	49878998	49880291	86	1293	2.43898	CpG-island	CpG53396
chrX	49878998	49880291	86	1293	2.43898	TSS	USP27X-AS1
chrX	49878998	49880291	86	1293	2.43898	TSS	USP27X
chr2	10393834	10394726	17	892	0.410115	Summary	0
chr2	10393834	10394726	17	892	0.410115	postTSS1KB-TES	HPCAL1
chr12	132545605	132547484	59	1879	2.43535	Summary	0
chr12	132545605	132547484	59	1879	2.43535	postTSS1KB-TES	FBRSL1
chrX	139931782	139932778	101	996	2.43301	Summary	1
chrX	139931782	139932778	101	996	2.43301	CpG-island	CpG54359
chrX	139931782	139932778	101	996	2.43301	postTSS1KB-TES	ATP11C
chr16	2001228	2001351	6	123	2.43129	Summary	0
chr16	2001228	2001351	6	123	2.43129	postTSS1KB-TES	ZNF598
chr19	41981088	41981346	4	258	0.411313	Summary	0
chr19	41981088	41981346	4	258	0.411313	postTSS1KB-TES	ATP1A3
chr8	30087754	30088602	42	848	2.42932	Summary	1
chr8	30087754	30088602	42	848	2.42932	CpG-island	CpG48656
chr10	13473627	13475110	48	1483	0.411814	Summary	1
chr10	13473627	13475110	48	1483	0.411814	CpG-island	CpG4665
chr10	13473627	13475110	48	1483	0.411814	postTSS1KB-TES	BEND7
chr22_KI270731v1_random	110521	111874	65	1353	0.411942	Summary	1
chr22_KI270731v1_random	110521	111874	65	1353	0.411942	CpG-island	CpG33016
chr21	26010918	26011570	9	652	0.411963	Summary	0
chr21	26010918	26011570	9	652	0.411963	postTSS1KB-TES	APP
chr1	230372967	230374802	13	1835	2.42723	Summary	0
chr1	230372967	230374802	13	1835	2.42723	postTSS1KB-TES	PGBD5
chr1	2983268	2984200	22	932	2.4239	Summary	0
chr2	2794834	2796528	39	1694	2.41709	Summary	0
chr17	42122294	42122654	15	360	2.41602	Summary	1
chr17	42122294	42122654	15	360	2.41602	CpG-island	CpG19714
chr17	42122294	42122654	15	360	2.41602	TSS	KAT2A
chr17	42122294	42122654	15	360	2.41602	TSS	HSPB9
chr17	42122294	42122654	15	360	2.41602	postTSS1KB-TES	CTD-2132N18.3
chr17	42122294	42122654	15	360	2.41602	postTSS1KB-TES	HSPB9
chr10	129720380	129721307	7	927	0.414388	Summary	0
chr10	129720380	129721307	7	927	0.414388	postTSS1KB-TES	MGMT
chr17	82691773	82691868	3	95	0.414587	Summary	0
chr17	82691773	82691868	3	95	0.414587	postTSS1KB-TES	RAB40B
chr2	2803894	2805625	20	1731	2.41196	Summary	0
chr16	917899	918917	38	1018	2.41095	Summary	0
chr16	917899	918917	38	1018	2.41095	postTSS1KB-TES	LMF1
chr2	66576173	66576518	16	345	2.40899	Summary	1
chr2	66576173	66576518	16	345	2.40899	CpG-island	CpG27251
chr2	66576173	66576518	16	345	2.40899	postTSS1KB-TES	AC007392.3
chr16	2752348	2752919	54	571	2.40877	Summary	1
chr16	2752348	2752919	54	571	2.40877	CpG-island	CpG16528
chr16	2752348	2752919	54	571	2.40877	TSS	SRRM2-AS1
chr16	2752348	2752919	54	571	2.40877	TSS	SRRM2
chr1	65604412	65604920	14	508	2.40772	Summary	0
chr1	65604412	65604920	14	508	2.40772	postTSS1KB-TES	LEPR
chr5	176857057	176857849	18	792	0.415471	Summary	0
chr5	176857057	176857849	18	792	0.415471	postTSS1KB-TES	UNC5A
chr6	5537400	5538517	12	1117	2.40441	Summary	0
chr6	5537400	5538517	12	1117	2.40441	postTSS1KB-TES	FARS2
chrX	24464672	24466282	92	1610	2.40272	Summary	1
chrX	24464672	24466282	92	1610	2.40272	CpG-island	CpG53068
chrX	24464672	24466282	92	1610	2.40272	TSS	PDK3
chrX	24464672	24466282	92	1610	2.40272	postTSS1KB-TES	PDK3
chr4	3302201	3302601	11	400	2.40262	Summary	0
chr4	3302201	3302601	11	400	2.40262	postTSS1KB-TES	RGS12
chr7	591441	593466	64	2025	2.40249	Summary	1
chr7	591441	593466	64	2025	2.40249	CpG-island	CpG45265
chr7	591441	593466	64	2025	2.40249	postTSS1KB-TES	PRKAR1B
chr12	130392419	130392968	20	549	2.40179	Summary	0
chr6_GL000251v2_alt	3331642	3331728	7	86	2.39981	Summary	0
chr8	1630429	1631767	37	1338	2.39889	Summary	1
chr8	1630429	1631767	37	1338	2.39889	CpG-island	CpG48208
chr8	1630429	1631767	37	1338	2.39889	postTSS1KB-TES	DLGAP2
chr19	15234270	15235259	15	989	2.3988	Summary	0
chr19	15234270	15235259	15	989	2.3988	TSS	EPHX3
chr9	113082535	113083531	45	996	2.39669	Summary	1
chr9	113082535	113083531	45	996	2.39669	CpG-island	CpG51787
chr7	1850547	1851545	30	998	2.39528	Summary	1
chr7	1850547	1851545	30	998	2.39528	CpG-island	CpG45419
chr7	1850547	1851545	30	998	2.39528	postTSS1KB-TES	MAD1L1
chr12	10505603	10506667	20	1064	2.39132	Summary	0
chr12	10505603	10506667	20	1064	2.39132	TSS	EIF2S3L
chr12	10505603	10506667	20	1064	2.39132	postTSS1KB-TES	EIF2S3L
chr11_KI270927v1_alt	63161	65475	54	2314	2.38954	Summary	1
chr11_KI270927v1_alt	63161	65475	54	2314	2.38954	CpG-island	CpG8916
chr9	41354283	41354456	8	173	2.3876	Summary	1
chr9	41354283	41354456	8	173	2.3876	CpG-island	CpG50957
chr9	133893339	133894463	43	1124	2.3834	Summary	1
chr9	133893339	133894463	43	1124	2.3834	CpG-island	CpG52250
chr9	133893339	133894463	43	1124	2.3834	postTSS1KB-TES	VAV2
chr16	70097362	70098795	23	1433	2.38275	Summary	1
chr16	70097362	70098795	23	1433	2.38275	CpG-island	CpG17730
chr8_KI270926v1_alt	43709	45083	34	1374	2.38236	Summary	0
chr19	8786264	8786895	12	631	0.420101	Summary	0
chr5	10638778	10640302	143	1524	2.37832	Summary	1
chr5	10638778	10640302	143	1524	2.37832	CpG-island	CpG38730
chr5	10638778	10640302	143	1524	2.37832	postTSS1KB-TES	ANKRD33B
chr21	9613428	9615254	24	1826	2.37616	Summary	1
chr21	9613428	9615254	24	1826	2.37616	CpG-island	CpG31235
chr16	4776906	4777793	11	887	2.37553	Summary	0
chr16	4776906	4777793	11	887	2.37553	postTSS1KB-TES	SEPT12
chrX	135098041	135099285	96	1244	2.36997	Summary	1
chrX	135098041	135099285	96	1244	2.36997	CpG-island	CpG54293
chrX	135098041	135099285	96	1244	2.36997	TSS	LINC00087
chrX	135098041	135099285	96	1244	2.36997	postTSS1KB-TES	RP11-85L21.4
chr4	9236592	9238496	39	1904	2.36919	Summary	0
chr4	9236592	9238496	39	1904	2.36919	TSS	USP17L16P
chr4	9236592	9238496	39	1904	2.36919	postTSS1KB-TES	USP17L15
chr2	25371716	25371867	3	151	0.422537	Summary	0
chr2	25371716	25371867	3	151	0.422537	postTSS1KB-TES	AC012074.2
chr22	38865487	38866520	31	1033	2.36658	Summary	1
chr22	38865487	38866520	31	1033	2.36658	CpG-island	CpG32560
chr22	38865487	38866520	31	1033	2.36658	postTSS1KB-TES	CBX6
chr11_KI270902v1_alt	56463	58777	54	2314	2.36617	Summary	1
chr11_KI270902v1_alt	56463	58777	54	2314	2.36617	CpG-island	CpG8895
chr10	97527212	97529774	127	2562	2.36373	Summary	0
chr10	97527212	97529774	127	2562	2.36373	postTSS1KB-TES	UBTD1
chr20	48663905	48665856	64	1951	2.36274	Summary	1
chr20	48663905	48665856	64	1951	2.36274	CpG-island	CpG30638
chr20	48663905	48665856	64	1951	2.36274	postTSS1KB-TES	PREX1
chr6	15566078	15566938	17	860	2.35912	Summary	1
chr6	15566078	15566938	17	860	2.35912	CpG-island	CpG41527
chr6	15566078	15566938	17	860	2.35912	postTSS1KB-TES	DTNBP1
chr19	1992393	1992562	5	169	0.424202	Summary	0
chr19	1992393	1992562	5	169	0.424202	postTSS1KB-TES	BTBD2
chr6_GL000251v2_alt	3331548	3331596	5	48	2.35729	Summary	0
chr2	225744211	225745284	36	1073	2.35576	Summary	1
chr2	225744211	225745284	36	1073	2.35576	CpG-island	CpG29395
chrUn_GL000216v2	25551	27489	14	1938	0.424631	Summary	0
chr4	9337708	9338226	13	518	2.34943	Summary	0
chr4	9337708	9338226	13	518	2.34943	postTSS1KB-TES	USP17L15
chr12	125113909	125115833	45	1924	2.34302	Summary	1
chr12	125113909	125115833	45	1924	2.34302	CpG-island	CpG11089
chr12	125113909	125115833	45	1924	2.34302	postTSS1KB-TES	AACS
chr11	123895585	123896447	18	862	2.34234	Summary	0
chr13	62447848	62448636	39	788	2.34211	Summary	1
chr13	62447848	62448636	39	788	2.34211	CpG-island	CpG12091
chrUn_KI270744v1	11018	14940	52	3922	0.427568	Summary	0
chr10	132913110	132915750	114	2640	2.33614	Summary	2
chr10	132913110	132915750	114	2640	2.33614	CpG-island	CpG6397
chr10	132913110	132915750	114	2640	2.33614	CpG-island	CpG6398
chr10	132913110	132915750	114	2640	2.33614	postTSS1KB-TES	CFAP46
chr5	133444407	133445007	3	600	2.33575	Summary	0
chr5	133444407	133445007	3	600	2.33575	postTSS1KB-TES	FSTL4
chr17	43287133	43287267	5	134	0.428322	Summary	0
chr17	43287133	43287267	5	134	0.428322	postTSS1KB-TES	LINC00854
chr11	993810	996034	51	2224	2.33274	Summary	1
chr11	993810	996034	51	2224	2.33274	CpG-island	CpG6625
chr11	993810	996034	51	2224	2.33274	postTSS1KB-TES	AP2A2
chr19	1913350	1913369	3	19	2.33158	Summary	1
chr19	1913350	1913369	3	19	2.33158	CpG-island	CpG22890
chr19	1913350	1913369	3	19	2.33158	postTSS1KB-TES	SCAMP4
chr19	1913350	1913369	3	19	2.33158	postTSS1KB-TES	ADAT3
chr10	132982026	132984293	89	2267	2.33135	Summary	1
chr10	132982026	132984293	89	2267	2.33135	CpG-island	CpG6411
chr18	14449081	14449625	10	544	2.33006	Summary	0
chr3	81179198	81180702	13	1504	2.32709	Summary	0
chr11	82970640	82970829	16	189	2.3269	Summary	1
chr11	82970640	82970829	16	189	2.3269	CpG-island	CpG8133
chr11	82970640	82970829	16	189	2.3269	TSS	PRCP
chr11	82970640	82970829	16	189	2.3269	postTSS1KB-TES	RP11-659G9.3
chr1	5881389	5882302	23	913	0.430096	Summary	0
chr1	5881389	5882302	23	913	0.430096	postTSS1KB-TES	NPHP4
chr4	152976398	152976762	16	364	2.32468	Summary	1
chr4	152976398	152976762	16	364	2.32468	CpG-island	CpG37863
chr4	152976398	152976762	16	364	2.32468	postTSS1KB-TES	FHDC1
chrX	346699	346729	3	30	2.32416	Summary	1
chrX	346699	346729	3	30	2.32416	CpG-island	CpG52704
chrX	346699	346729	3	30	2.32416	postTSS1KB-TES	PPP2R3B
chr10	130105134	130106904	33	1770	2.3231	Summary	0
chr10	130105134	130106904	33	1770	2.3231	TSS	RP11-500G10.5
chr10	130105134	130106904	33	1770	2.3231	TSS	CTAGE7P
chr10	130105134	130106904	33	1770	2.3231	postTSS1KB-TES	LINC00959
chrX	70433642	70434812	65	1170	2.32149	Summary	1
chrX	70433642	70434812	65	1170	2.32149	CpG-island	CpG53577
chr19	17973157	17974865	39	1708	2.32062	Summary	1
chr19	17973157	17974865	39	1708	2.32062	CpG-island	CpG24084
chr19	17973157	17974865	39	1708	2.32062	postTSS1KB-TES	KCNN1
chr1	247347726	247348156	17	430	2.3204	Summary	0
chr5	844633	844734	4	101	0.431203	Summary	0
chr5	844633	844734	4	101	0.431203	postTSS1KB-TES	ZDHHC11
chr15	40089705	40089888	3	183	0.431368	Summary	0
chr15	40089705	40089888	3	183	0.431368	TSS	RP11-521C20.3
chr15	40089705	40089888	3	183	0.431368	postTSS1KB-TES	BMF
chr21	44164052	44164106	3	54	0.431939	Summary	0
chr21	41825936	41826998	16	1062	2.31247	Summary	0
chr21	41825936	41826998	16	1062	2.31247	postTSS1KB-TES	PRDM15
chr4	9256252	9257491	22	1239	2.31208	Summary	0
chr4	9256252	9257491	22	1239	2.31208	TSS	USP17L20
chr4	9256252	9257491	22	1239	2.31208	postTSS1KB-TES	USP17L15
chr12	51190685	51191688	11	1003	0.432684	Summary	0
chr12	51190685	51191688	11	1003	0.432684	postTSS1KB-TES	POU6F1
chr13	113751488	113753503	133	2015	2.31113	Summary	1
chr13	113751488	113753503	133	2015	2.31113	CpG-island	CpG12775
chr13	113751488	113753503	133	2015	2.31113	TSS	LINC00552
chr6	109289918	109291427	52	1509	2.30925	Summary	1
chr6	109289918	109291427	52	1509	2.30925	CpG-island	CpG43025
chr6	109289918	109291427	52	1509	2.30925	TSS	PTCHD3P3
chr6	109289918	109291427	52	1509	2.30925	postTSS1KB-TES	CCDC162P
chr11	117250758	117252116	50	1358	2.30775	Summary	1
chr11	117250758	117252116	50	1358	2.30775	CpG-island	CpG8511
chr11	117250758	117252116	50	1358	2.30775	postTSS1KB-TES	RNF214
chr20	30505818	30505936	4	118	0.433682	Summary	0
chr1	1083093	1083184	5	91	2.30352	Summary	0
chr1	1083093	1083184	5	91	2.30352	postTSS1KB-TES	C1orf159
chr14_KI270847v1_alt	26213	26301	10	88	2.30339	Summary	0
chr2	219668283	219669145	15	862	2.30125	Summary	0
chr21	46301786	46303914	64	2128	2.30114	Summary	1
chr21	46301786	46303914	64	2128	2.30114	CpG-island	CpG31878
chr21	46301786	46303914	64	2128	2.30114	postTSS1KB-TES	C21orf58
chr3	54577135	54578008	8	873	2.29865	Summary	0
chr3	54577135	54578008	8	873	2.29865	postTSS1KB-TES	CACNA2D3
chr6	169988067	169988085	3	18	2.29525	Summary	1
chr6	169988067	169988085	3	18	2.29525	CpG-island	CpG43839
chr17	76800205	76802045	15	1840	2.29462	Summary	0
chr17	76800205	76802045	15	1840	2.29462	postTSS1KB-TES	CTD-2246P4.1
chr2	224602980	224604808	50	1828	2.29296	Summary	1
chr2	224602980	224604808	50	1828	2.29296	CpG-island	CpG29382
chr1	3237738	3237848	3	110	2.2926	Summary	0
chr1	3237738	3237848	3	110	2.2926	postTSS1KB-TES	PRDM16
chr22	48612790	48614533	42	1743	2.29252	Summary	0
chr22	48612790	48614533	42	1743	2.29252	postTSS1KB-TES	FAM19A5
chr7	1975472	1975791	5	319	2.29164	Summary	0
chr7	1975472	1975791	5	319	2.29164	postTSS1KB-TES	MAD1L1
chr10	11870580	11870834	5	254	2.29071	Summary	0
chr10	11870580	11870834	5	254	2.29071	postTSS1KB-TES	PROSER2
chr10	11870580	11870834	5	254	2.29071	postTSS1KB-TES	PROSER2-AS1
chr3	31251506	31252334	3	828	2.28735	Summary	0
chr12	131070204	131070890	22	686	0.437203	Summary	1
chr12	131070204	131070890	22	686	0.437203	CpG-island	CpG11177
chr12	131070204	131070890	22	686	0.437203	postTSS1KB-TES	GPR133
chrX	130110037	130110456	37	419	2.28715	Summary	1
chrX	130110037	130110456	37	419	2.28715	CpG-island	CpG54231
chrX	130110037	130110456	37	419	2.28715	TSS	ELF4
chr8	3021121	3023223	40	2102	2.28698	Summary	1
chr8	3021121	3023223	40	2102	2.28698	CpG-island	CpG48254
chr8	3021121	3023223	40	2102	2.28698	postTSS1KB-TES	CSMD1
chr7	158404055	158405209	30	1154	2.28693	Summary	0
chr7	158404055	158405209	30	1154	2.28693	postTSS1KB-TES	PTPRN2
chr4	9360592	9362496	40	1904	2.28421	Summary	0
chr4	9360592	9362496	40	1904	2.28421	TSS	USP17L30
chr4	9360592	9362496	40	1904	2.28421	postTSS1KB-TES	USP17L15
chr2	119658555	119660482	9	1927	2.28396	Summary	0
chr2	119658555	119660482	9	1927	2.28396	postTSS1KB-TES	CFAP221
chrX	119235824	119235957	9	133	2.2836	Summary	1
chrX	119235824	119235957	9	133	2.2836	CpG-island	CpG54077
chrX	119235824	119235957	9	133	2.2836	TSS	PGRMC1
chr6	88946684	88948983	143	2299	2.28099	Summary	1
chr6	88946684	88948983	143	2299	2.28099	CpG-island	CpG42765
chr6	88946684	88948983	143	2299	2.28099	postTSS1KB-TES	RNGTT
chr19	47949865	47950774	15	909	2.2792	Summary	0
chr17	810932	811129	4	197	0.438919	Summary	0
chr17	810932	811129	4	197	0.438919	postTSS1KB-TES	NXN
chr17	44254746	44255379	5	633	2.27703	Summary	0
chr17	44254746	44255379	5	633	2.27703	postTSS1KB-TES	SLC4A1
chr8	100401685	100402578	12	893	2.27579	Summary	0
chr8	100401685	100402578	12	893	2.27579	postTSS1KB-TES	RNF19A
chr8	100401685	100402578	12	893	2.27579	postTSS1KB-TES	KB-173C10.2
chrX	154389050	154389073	5	23	2.2751	Summary	1
chrX	154389050	154389073	5	23	2.2751	CpG-island	CpG54573
chrX	154389050	154389073	5	23	2.2751	TSS	RPL10
chr6	43538943	43540569	42	1626	2.27398	Summary	0
chr6	43538943	43540569	42	1626	2.27398	TSS	RP3-337H4.6
chr6	43538943	43540569	42	1626	2.27398	postTSS1KB-TES	XPO5
chrX	49268939	49270629	123	1690	2.27334	Summary	1
chrX	49268939	49270629	123	1690	2.27334	CpG-island	CpG53383
chrX	49268939	49270629	123	1690	2.27334	TSS	PPP1R3F
chr16	1660487	1662428	35	1941	2.26998	Summary	0
chr16	1660487	1662428	35	1941	2.26998	postTSS1KB-TES	CRAMP1L
chr16	1660487	1662428	35	1941	2.26998	postTSS1KB-TES	LA16c-431H6.6
chr2	191881346	191882772	43	1426	2.26808	Summary	1
chr2	191881346	191882772	43	1426	2.26808	CpG-island	CpG28901
chr2	191881346	191882772	43	1426	2.26808	TSS	DNAJB1P1
chr2	191881346	191882772	43	1426	2.26808	postTSS1KB-TES	AC098617.1
chr9	96046737	96047733	20	996	2.26718	Summary	0
chr9	36867787	36869253	27	1466	2.26537	Summary	0
chr9	36867787	36869253	27	1466	2.26537	postTSS1KB-TES	PAX5
chr1	245589418	245590718	33	1300	2.264	Summary	1
chr1	245589418	245590718	33	1300	2.264	CpG-island	CpG4325
chr1	245589418	245590718	33	1300	2.264	postTSS1KB-TES	KIF26B
chr4	128154793	128156212	36	1419	2.2637	Summary	0
chr4	128154793	128156212	36	1419	2.2637	TSS	FOSL1P1
chr4	128154793	128156212	36	1419	2.2637	postTSS1KB-TES	LARP1B
chr18	79373486	79375103	48	1617	2.26267	Summary	1
chr18	79373486	79375103	48	1617	2.26267	CpG-island	CpG22401
chr18	79373486	79375103	48	1617	2.26267	postTSS1KB-TES	ATP9B
chr17	4558631	4559351	15	720	0.442713	Summary	0
chr17	4558631	4559351	15	720	0.442713	postTSS1KB-TES	GGT6
chr4	25675328	25677038	35	1710	2.25756	Summary	1
chr4	25675328	25677038	35	1710	2.25756	CpG-island	CpG36494
chr4	25675328	25677038	35	1710	2.25756	postTSS1KB-TES	SLC34A2
chr19	1228381	1228559	15	178	2.25716	Summary	1
chr19	1228381	1228559	15	178	2.25716	CpG-island	CpG22757
chr19	1228381	1228559	15	178	2.25716	postTSS1KB-TES	STK11
chr19	1228381	1228559	15	178	2.25716	postTSS1KB-TES	C19orf26
chr19	14433580	14435526	62	1946	2.25684	Summary	1
chr19	14433580	14435526	62	1946	2.25684	CpG-island	CpG23901
chr19	14433580	14435526	62	1946	2.25684	TSS	PKN1
chr19	14433580	14435526	62	1946	2.25684	postTSS1KB-TES	PKN1
chr21	42278436	42280348	43	1912	2.25579	Summary	0
chr21	42278436	42280348	43	1912	2.25579	postTSS1KB-TES	ABCG1
chrX	74166762	74166851	7	89	2.2542	Summary	0
chrX	74166762	74166851	7	89	2.2542	postTSS1KB-TES	FTX
chr20	24668455	24669002	8	547	2.25355	Summary	0
chr14	21090876	21090967	9	91	2.25333	Summary	1
chr14	21090876	21090967	9	91	2.25333	CpG-island	CpG12944
chr14	21090876	21090967	9	91	2.25333	postTSS1KB-TES	ZNF219
chrX	48675861	48677269	67	1408	2.25298	Summary	1
chrX	48675861	48677269	67	1408	2.25298	CpG-island	CpG53339
chrX	48675861	48677269	67	1408	2.25298	TSS	WAS
chr8	142699925	142701849	98	1924	2.25262	Summary	1
chr8	142699925	142701849	98	1924	2.25262	CpG-island	CpG49890
chr8	142699925	142701849	98	1924	2.25262	TSS	LY6K
chr8	142699925	142701849	98	1924	2.25262	postTSS1KB-TES	LY6K
chr3	87678426	87679408	16	982	2.2517	Summary	0
chr19	3464856	3465058	9	202	2.25137	Summary	1
chr19	3464856	3465058	9	202	2.25137	CpG-island	CpG23118
chr19	3464856	3465058	9	202	2.25137	postTSS1KB-TES	NFIC
chr11	61536587	61538537	39	1950	2.25012	Summary	0
chr11	61536587	61538537	39	1950	2.25012	postTSS1KB-TES	SYT7
chr1	23992863	23995128	157	2265	2.24965	Summary	0
chr6	169023933	169025626	149	1693	2.24955	Summary	1
chr6	169023933	169025626	149	1693	2.24955	CpG-island	CpG43808
chrX	118496727	118496813	6	86	0.445031	Summary	1
chrX	118496727	118496813	6	86	0.445031	CpG-island	CpG54058
chrX	118496727	118496813	6	86	0.445031	TSS	DOCK11
chr3	38951947	38952221	5	274	2.24612	Summary	0
chr1	3410768	3412735	82	1967	2.246	Summary	1
chr1	3410768	3412735	82	1967	2.246	CpG-island	CpG306
chr1	3410768	3412735	82	1967	2.246	postTSS1KB-TES	PRDM16
chr1	156054721	156054735	3	14	2.24452	Summary	1
chr1	156054721	156054735	3	14	2.24452	CpG-island	CpG2998
chr1	156054721	156054735	3	14	2.24452	TSS	UBQLN4
chr1	156054721	156054735	3	14	2.24452	TSS	LAMTOR2
chr3	52405952	52406423	10	471	0.445561	Summary	0
chr3	52405952	52406423	10	471	0.445561	postTSS1KB-TES	BAP1
chr7	765025	765266	5	241	0.445604	Summary	0
chr7	765025	765266	5	241	0.445604	postTSS1KB-TES	DNAAF5
chr14	75924883	75924908	4	25	2.24133	Summary	1
chr14	75924883	75924908	4	25	2.24133	CpG-island	CpG13806
chr14	75924883	75924908	4	25	2.24133	postTSS1KB-TES	TTLL5
chr14	75924883	75924908	4	25	2.24133	postTSS1KB-TES	IFT43
chr12	119917949	119919712	104	1763	2.24038	Summary	1
chr12	119917949	119919712	104	1763	2.24038	CpG-island	CpG10860
chr12	119917949	119919712	104	1763	2.24038	TSS	AC004813.1
chr12	119917949	119919712	104	1763	2.24038	postTSS1KB-TES	AC004813.1
chr3	34987882	34989064	25	1182	2.239	Summary	0
chr1	161462347	161462601	36	254	0.446687	Summary	1
chr1	161462347	161462601	36	254	0.446687	CpG-island	CpG3132
chr10	132825195	132827559	73	2364	2.23653	Summary	0
chr10	132825195	132827559	73	2364	2.23653	postTSS1KB-TES	CFAP46
chr22	11031368	11034855	52	3487	2.23507	Summary	0
chr4	9322919	9323988	23	1069	2.23479	Summary	0
chr4	9322919	9323988	23	1069	2.23479	postTSS1KB-TES	USP17L15
chr10	132558309	132559266	26	957	2.23418	Summary	0
chr10	132558309	132559266	26	957	2.23418	postTSS1KB-TES	INPP5A
chr15	47132813	47133308	48	495	2.23353	Summary	0
chr15	47132813	47133308	48	495	2.23353	TSS	FKSG62
chr19	46033553	46033645	6	92	2.23308	Summary	0
chr8	56103659	56103699	3	40	0.448079	Summary	1
chr8	56103659	56103699	3	40	0.448079	CpG-island	CpG48928
chr11	842464	842548	8	84	2.23143	Summary	1
chr11	842464	842548	8	84	2.23143	CpG-island	CpG6611
chr11	842464	842548	8	84	2.23143	TSS	POLR2L
chr11	842464	842548	8	84	2.23143	TSS	TSPAN4
chr2	19245805	19247498	15	1693	2.23132	Summary	0
chr2	19245805	19247498	15	1693	2.23132	postTSS1KB-TES	LINC01376
chr7	4134617	4135161	18	544	2.22999	Summary	0
chr7	4134617	4135161	18	544	2.22999	postTSS1KB-TES	SDK1
chrX	150364360	150364505	11	145	2.22923	Summary	1
chrX	150364360	150364505	11	145	2.22923	CpG-island	CpG54457
chrX	150364360	150364505	11	145	2.22923	postTSS1KB-TES	MAMLD1
chr17	948706	948732	5	26	2.22816	Summary	0
chr17	948706	948732	5	26	2.22816	postTSS1KB-TES	NXN
chr8_KI270811v1_alt	102555	105857	106	3302	2.2271	Summary	0
chr11	1287610	1287672	10	62	2.22707	Summary	1
chr11	1287610	1287672	10	62	2.22707	CpG-island	CpG6659
chr11	1287610	1287672	10	62	2.22707	postTSS1KB-TES	TOLLIP
chr11	134524293	134524623	7	330	2.22612	Summary	1
chr11	134524293	134524623	7	330	2.22612	CpG-island	CpG8811
chr20	63511499	63513339	25	1840	2.22377	Summary	0
chr12	130478863	130478903	5	40	2.22204	Summary	0
chr12	130478863	130478903	5	40	2.22204	postTSS1KB-TES	RIMBP2
chr2	129913669	129915511	18	1842	2.22196	Summary	0
chr22	36291042	36291122	8	80	2.22166	Summary	1
chr22	36291042	36291122	8	80	2.22166	CpG-island	CpG32461
chr22	36291042	36291122	8	80	2.22166	postTSS1KB-TES	MYH9
chr4	9599694	9601346	31	1652	2.22055	Summary	0
chr4	184965067	184968551	185	3484	2.22031	Summary	1
chr4	184965067	184968551	185	3484	2.22031	CpG-island	CpG38270
chr1	242469955	242470910	22	955	2.21976	Summary	1
chr1	242469955	242470910	22	955	2.21976	CpG-island	CpG4275
chr1	242469955	242470910	22	955	2.21976	postTSS1KB-TES	PLD5
chr17	57131706	57132737	16	1031	0.450518	Summary	0
chrX	56769434	56769821	11	387	0.450677	Summary	0
chrX	56769434	56769821	11	387	0.450677	postTSS1KB-TES	LINC01420
chr2	10856232	10856719	7	487	2.21776	Summary	0
chr1	202192310	202192424	5	114	0.450909	Summary	1
chr1	202192310	202192424	5	114	0.450909	CpG-island	CpG3629
chr7	159202904	159203082	6	178	0.45116	Summary	0
chr10	132898515	132898568	3	53	0.45167	Summary	0
chr10	132898515	132898568	3	53	0.45167	postTSS1KB-TES	CFAP46
chr21	44506541	44507054	23	513	2.21344	Summary	1
chr21	44506541	44507054	23	513	2.21344	CpG-island	CpG31760
chr21	44506541	44507054	23	513	2.21344	TSS	TSPEAR-AS1
chr21	44506541	44507054	23	513	2.21344	postTSS1KB-TES	TSPEAR
chr1	4665178	4667160	52	1982	2.21317	Summary	1
chr1	4665178	4667160	52	1982	2.21317	CpG-island	CpG356
chr1	4665178	4667160	52	1982	2.21317	postTSS1KB-TES	AJAP1
chr6	148877392	148878165	12	773	0.451862	Summary	1
chr6	148877392	148878165	12	773	0.451862	CpG-island	CpG43473
chr6	148877392	148878165	12	773	0.451862	postTSS1KB-TES	UST
chr8_KI270811v1_alt	196392	197845	27	1453	2.21283	Summary	0
chr21	41688417	41690386	44	1969	2.21221	Summary	1
chr21	41688417	41690386	44	1969	2.21221	CpG-island	CpG31636
chr21	41688417	41690386	44	1969	2.21221	postTSS1KB-TES	LINC00111
chr15_KI270905v1_alt	1394670	1396435	28	1765	2.21107	Summary	0
chr17	18298350	18298452	8	102	2.21101	Summary	1
chr17	18298350	18298452	8	102	2.21101	CpG-island	CpG19132
chr17	18298350	18298452	8	102	2.21101	postTSS1KB-TES	TOP3A
chrX	43654370	43656131	92	1761	2.20831	Summary	2
chrX	43654370	43656131	92	1761	2.20831	CpG-island	CpG53261
chrX	43654370	43656131	92	1761	2.20831	CpG-island	CpG53262
chrX	43654370	43656131	92	1761	2.20831	TSS	MAOA
chrX	43654370	43656131	92	1761	2.20831	postTSS1KB-TES	MAOA
chr2	15541420	15542511	40	1091	2.20771	Summary	0
chr2	15541420	15542511	40	1091	2.20771	postTSS1KB-TES	NBAS
chr21	46003874	46003970	8	96	0.453391	Summary	1
chr21	46003874	46003970	8	96	0.453391	CpG-island	CpG31856
chr21	46003874	46003970	8	96	0.453391	postTSS1KB-TES	COL6A1
chr17	1323397	1325333	44	1936	2.20523	Summary	2
chr17	1323397	1325333	44	1936	2.20523	CpG-island	CpG18570
chr17	1323397	1325333	44	1936	2.20523	CpG-island	CpG18571
chr13	111403133	111404431	21	1298	2.20503	Summary	0
chr7	44038160	44039157	23	997	0.453644	Summary	0
chr7	44038160	44039157	23	997	0.453644	TSS	LINC00957
chr7	44038160	44039157	23	997	0.453644	postTSS1KB-TES	RASA4CP
chrX	74166506	74166605	9	99	2.2033	Summary	0
chrX	74166506	74166605	9	99	2.2033	postTSS1KB-TES	FTX
chr4	9355847	9357751	40	1904	2.19858	Summary	0
chr4	9355847	9357751	40	1904	2.19858	TSS	USP17L9P
chr4	9355847	9357751	40	1904	2.19858	postTSS1KB-TES	USP17L15
chr16	15127962	15128149	8	187	0.454886	Summary	1
chr16	15127962	15128149	8	187	0.454886	CpG-island	CpG16797
chr16	15127962	15128149	8	187	0.454886	postTSS1KB-TES	PDXDC1
chr16	15127962	15128149	8	187	0.454886	postTSS1KB-TES	PKD1P6
chr16	15127962	15128149	8	187	0.454886	postTSS1KB-TES	PKD1P6
chr3	155745027	155745204	13	177	2.19825	Summary	0
chr3	155745027	155745204	13	177	2.19825	TSS	PLCH1
chrX	71910860	71911956	104	1096	2.1975	Summary	1
chrX	71910860	71911956	104	1096	2.1975	CpG-island	CpG53621
chr17	29293331	29293515	4	184	2.19685	Summary	1
chr17	29293331	29293515	4	184	2.19685	CpG-island	CpG19363
chr17	29293331	29293515	4	184	2.19685	TSS	NUFIP2
chr17	812216	812351	3	135	0.455731	Summary	1
chr17	812216	812351	3	135	0.455731	CpG-island	CpG18528
chr17	812216	812351	3	135	0.455731	postTSS1KB-TES	NXN
chr4	9342234	9342971	17	737	2.19426	Summary	0
chr4	9342234	9342971	17	737	2.19426	postTSS1KB-TES	USP17L15
chr10	47763093	47765058	58	1965	2.19405	Summary	1
chr10	47763093	47765058	58	1965	2.19405	CpG-island	CpG5106
chr10	47763093	47765058	58	1965	2.19405	TSS	SYT15
chr1	3483450	3484648	41	1198	2.19301	Summary	1
chr1	3483450	3484648	41	1198	2.19301	CpG-island	CpG314
chr15	76371479	76372537	13	1058	2.19263	Summary	0
chr15	76371479	76372537	13	1058	2.19263	postTSS1KB-TES	SCAPER
chrX	151177818	151178035	15	217	2.19254	Summary	1
chrX	151177818	151178035	15	217	2.19254	CpG-island	CpG54471
chrX	151177818	151178035	15	217	2.19254	TSS	GPR50-AS1
chrX	151177818	151178035	15	217	2.19254	postTSS1KB-TES	GPR50
chr10	132791180	132793497	77	2317	2.192	Summary	1
chr10	132791180	132793497	77	2317	2.192	CpG-island	CpG6381
chr4	9351102	9353006	40	1904	2.19132	Summary	0
chr4	9351102	9353006	40	1904	2.19132	TSS	USP17L29
chr4	9351102	9353006	40	1904	2.19132	postTSS1KB-TES	USP17L15
chr6	31243693	31245174	98	1481	2.19001	Summary	0
chrX	150362516	150362948	28	432	2.18855	Summary	1
chrX	150362516	150362948	28	432	2.18855	CpG-island	CpG54457
chrX	150362516	150362948	28	432	2.18855	postTSS1KB-TES	MAMLD1
chr12	132792622	132792665	5	43	2.18713	Summary	1
chr12	132792622	132792665	5	43	2.18713	CpG-island	CpG11341
chr12	132792622	132792665	5	43	2.18713	postTSS1KB-TES	GOLGA3
chr4	9217614	9219517	38	1903	2.18575	Summary	0
chr4	9217614	9219517	38	1903	2.18575	TSS	USP17L12
chr17	2696723	2696781	4	58	2.18501	Summary	0
chr17	2696723	2696781	4	58	2.18501	postTSS1KB-TES	CLUH
chr15	89324888	89326441	13	1553	2.18427	Summary	0
chr15	89324888	89326441	13	1553	2.18427	TSS	MIR6766
chr15	89324888	89326441	13	1553	2.18427	postTSS1KB-TES	POLG
chr17	28603362	28605496	84	2134	2.18402	Summary	1
chr17	28603362	28605496	84	2134	2.18402	CpG-island	CpG19328
chr17	28603362	28605496	84	2134	2.18402	postTSS1KB-TES	RP11-192H23.4
chr17	28603362	28605496	84	2134	2.18402	postTSS1KB-TES	SPAG5-AS1
chr1	147909078	147909252	5	174	0.458336	Summary	0
chr1	147909078	147909252	5	174	0.458336	postTSS1KB-TES	GJA8
chr15	22770246	22771558	39	1312	2.18068	Summary	0
chr15	22770246	22771558	39	1312	2.18068	postTSS1KB-TES	RP11-566K19.6
chr15	22770246	22771558	39	1312	2.18068	postTSS1KB-TES	RP11-566K19.5
chr4	2369027	2370592	25	1565	2.17955	Summary	0
chr4	2369027	2370592	25	1565	2.17955	postTSS1KB-TES	ZFYVE28
chr17	82559469	82561156	21	1687	2.17589	Summary	0
chr17	82559469	82561156	21	1687	2.17589	postTSS1KB-TES	FOXK2
chr12	122848775	122849077	10	302	0.459962	Summary	0
chr12	122848775	122849077	10	302	0.459962	postTSS1KB-TES	HIP1R
chr4	9260333	9261917	33	1584	2.17407	Summary	0
chr4	9260333	9261917	33	1584	2.17407	TSS	USP17L21
chr4	9260333	9261917	33	1584	2.17407	postTSS1KB-TES	USP17L15
chr5	98343009	98344299	26	1290	0.460105	Summary	0
chr6	15414958	15415204	5	246	2.17339	Summary	0
chr6	15414958	15415204	5	246	2.17339	postTSS1KB-TES	JARID2
chr17	1022942	1023974	27	1032	2.17339	Summary	1
chr17	1022942	1023974	27	1032	2.17339	CpG-island	CpG18544
chr17	1022942	1023974	27	1032	2.17339	TSS	MIR3183
chr17	1022942	1023974	27	1032	2.17339	postTSS1KB-TES	ABR
chr5	1272152	1272627	18	475	0.460627	Summary	1
chr5	1272152	1272627	18	475	0.460627	CpG-island	CpG38571
chr5	1272152	1272627	18	475	0.460627	postTSS1KB-TES	TERT
chr1	1082740	1082803	6	63	2.17035	Summary	1
chr1	1082740	1082803	6	63	2.17035	CpG-island	CpG48
chr1	1082740	1082803	6	63	2.17035	postTSS1KB-TES	C1orf159
chr2	112622147	112622410	10	263	2.17003	Summary	0
chr2	112622147	112622410	10	263	2.17003	TSS	AC079922.2
chr20	53650546	53652169	31	1623	2.16941	Summary	0
chr5	2893666	2894336	5	670	2.16823	Summary	0
chr15	56109881	56110454	43	573	2.16654	Summary	0
chr15	56109881	56110454	43	573	2.16654	postTSS1KB-TES	RFX7
chr16	362725	363234	32	509	2.16564	Summary	0
chr16	11384752	11385285	12	533	0.461996	Summary	0
chr16	11384752	11385285	12	533	0.461996	postTSS1KB-TES	CTD-3088G3.8
chr1	6299556	6301493	44	1937	2.16356	Summary	0
chr1	6299556	6301493	44	1937	2.16356	postTSS1KB-TES	ACOT7
chr8	43179554	43179575	4	21	2.16153	Summary	0
chr8	43179554	43179575	4	21	2.16153	postTSS1KB-TES	HGSNAT
chr8	12561587	12562151	4	564	2.16093	Summary	0
chr17_KI270862v1_alt	265423	267359	44	1936	2.16034	Summary	2
chr17_KI270862v1_alt	265423	267359	44	1936	2.16034	CpG-island	CpG21315
chr17_KI270862v1_alt	265423	267359	44	1936	2.16034	CpG-island	CpG21316
chr6	168840164	168841612	59	1448	2.15978	Summary	1
chr6	168840164	168841612	59	1448	2.15978	CpG-island	CpG43801
chr8	143931224	143931637	11	413	2.15595	Summary	0
chr8	143931224	143931637	11	413	2.15595	postTSS1KB-TES	PLEC
chr19	19544522	19544604	5	82	2.15595	Summary	1
chr19	19544522	19544604	5	82	2.15595	CpG-island	CpG24201
chr19	19544522	19544604	5	82	2.15595	postTSS1KB-TES	CILP2
chr8	129718400	129719774	7	1374	0.464211	Summary	0
chr7	27045276	27045289	3	13	2.15059	Summary	0
chr10	110331651	110332490	15	839	2.15045	Summary	0
chr3	192710672	192712023	29	1351	2.15025	Summary	0
chr3	192710672	192712023	29	1351	2.15025	postTSS1KB-TES	FGF12
chr10	124619773	124621304	32	1531	0.465351	Summary	0
chr10	124619773	124621304	32	1531	0.465351	postTSS1KB-TES	RP11-12J10.3
chr10	124619773	124621304	32	1531	0.465351	postTSS1KB-TES	FAM53B
chr12	95841491	95841600	10	109	2.14823	Summary	0
chr12	95841491	95841600	10	109	2.14823	postTSS1KB-TES	RP11-536G4.2
chr1	1254181	1254312	9	131	2.14773	Summary	1
chr1	1254181	1254312	9	131	2.14773	CpG-island	CpG78
chr1	1254181	1254312	9	131	2.14773	postTSS1KB-TES	UBE2J2
chr4	9212866	9214770	35	1904	2.14771	Summary	0
chr4	9212866	9214770	35	1904	2.14771	TSS	USP17L11
chr2	23684561	23685941	26	1380	2.14683	Summary	0
chr2	23684561	23685941	26	1380	2.14683	postTSS1KB-TES	KLHL29
chr7	99888884	99888967	3	83	2.14669	Summary	0
chr7	99888884	99888967	3	83	2.14669	postTSS1KB-TES	TRIM4
chr3	194662708	194664246	28	1538	0.465869	Summary	0
chr3	194662708	194664246	28	1538	0.465869	postTSS1KB-TES	LSG1
chr2	23695412	23695932	17	520	0.465946	Summary	0
chr2	23695412	23695932	17	520	0.465946	postTSS1KB-TES	KLHL29
chr12	34349663	34350061	19	398	2.1449	Summary	0
chr3	133784251	133786084	75	1833	2.14453	Summary	0
chr3	133784251	133786084	75	1833	2.14453	TSS	SRPRB
chr3	133784251	133786084	75	1833	2.14453	postTSS1KB-TES	SRPRB
chrUn_GL000214v1	64125	66574	29	2449	0.466973	Summary	0
chr16	2098683	2100599	64	1916	2.14092	Summary	1
chr16	2098683	2100599	64	1916	2.14092	CpG-island	CpG16463
chr16	2098683	2100599	64	1916	2.14092	postTSS1KB-TES	PKD1
chr7	1127659	1129750	141	2091	2.14074	Summary	1
chr7	1127659	1129750	141	2091	2.14074	CpG-island	CpG45348
chr7	1127659	1129750	141	2091	2.14074	postTSS1KB-TES	C7orf50
chr16	33975855	33975882	5	27	2.13893	Summary	1
chr16	33975855	33975882	5	27	2.13893	CpG-island	CpG17272
chr16	33975855	33975882	5	27	2.13893	TSS	RP11-812E19.3
chr16	33975855	33975882	5	27	2.13893	TSS	RP11-598D12.4
chr4	9332120	9334024	40	1904	2.13835	Summary	0
chr4	9332120	9334024	40	1904	2.13835	TSS	USP17L26
chr4	9332120	9334024	40	1904	2.13835	postTSS1KB-TES	USP17L15
chr16	4655535	4657381	27	1846	2.13823	Summary	0
chr16	4655535	4657381	27	1846	2.13823	postTSS1KB-TES	MGRN1
chr20	57840357	57841179	13	822	2.13788	Summary	0
chrX	134545596	134545911	13	315	2.13779	Summary	0
chrX	134545596	134545911	13	315	2.13779	TSS	MIR503HG
chrX	134545596	134545911	13	315	2.13779	TSS	MIR503
chrX	134545596	134545911	13	315	2.13779	TSS	MIR424
chrX	134545596	134545911	13	315	2.13779	postTSS1KB-TES	MIR503HG
chr19	1228574	1230122	194	1548	2.13752	Summary	1
chr19	1228574	1230122	194	1548	2.13752	CpG-island	CpG22757
chr19	1228574	1230122	194	1548	2.13752	postTSS1KB-TES	C19orf26
chr7	158521317	158522186	16	869	0.468109	Summary	0
chr7	158521317	158522186	16	869	0.468109	postTSS1KB-TES	PTPRN2
chr5	180112005	180114576	110	2571	2.13314	Summary	1
chr5	180112005	180114576	110	2571	2.13314	CpG-island	CpG40998
chr5	180112005	180114576	110	2571	2.13314	postTSS1KB-TES	RASGEF1C
chr11	83134362	83134402	3	40	0.469278	Summary	0
chr11	83134362	83134402	3	40	0.469278	postTSS1KB-TES	BCAS2P1
chr4	9241339	9243243	38	1904	2.13062	Summary	0
chr4	9241339	9243243	38	1904	2.13062	TSS	USP17L17
chr4	9241339	9243243	38	1904	2.13062	postTSS1KB-TES	USP17L15
chr17	82846101	82846409	7	308	0.46977	Summary	0
chr17	82846101	82846409	7	308	0.46977	postTSS1KB-TES	TBCD
chrUn_KI270754v1	36860	36988	3	128	0.470267	Summary	0
chr4	9265590	9266440	19	850	2.12623	Summary	0
chr4	9265590	9266440	19	850	2.12623	postTSS1KB-TES	USP17L15
chrY	1365266	1367585	380	2319	2.12539	Summary	1
chrY	1365266	1367585	380	2319	2.12539	CpG-island	CpG54817
chr19	410259	410283	4	24	2.12157	Summary	0
chr6	162881400	162882987	18	1587	2.12	Summary	0
chr6	162881400	162882987	18	1587	2.12	postTSS1KB-TES	PACRG
chr4	9246530	9247992	27	1462	2.11998	Summary	0
chr4	9246530	9247992	27	1462	2.11998	TSS	USP17L18
chr4	9246530	9247992	27	1462	2.11998	postTSS1KB-TES	USP17L15
chr22	44297952	44299681	34	1729	2.11929	Summary	0
chr22	44297952	44299681	34	1729	2.11929	postTSS1KB-TES	KIAA1644
chr1	3292367	3292398	3	31	2.11892	Summary	0
chr1	3292367	3292398	3	31	2.11892	postTSS1KB-TES	PRDM16
chr15	93084172	93085324	13	1152	2.11871	Summary	0
chr15	93084172	93085324	13	1152	2.11871	postTSS1KB-TES	RGMA
chr12	111043069	111043237	3	168	2.11803	Summary	0
chr12	111043069	111043237	3	168	2.11803	postTSS1KB-TES	CUX2
chrX	1365199	1367738	409	2539	2.11776	Summary	1
chrX	1365199	1367738	409	2539	2.11776	CpG-island	CpG52771
chrX	1365199	1367738	409	2539	2.11776	postTSS1KB-TES	IL3RA
chr19	4322452	4323485	28	1033	0.472457	Summary	1
chr19	4322452	4323485	28	1033	0.472457	CpG-island	CpG23230
chr19	4322452	4323485	28	1033	0.472457	postTSS1KB-TES	FSD1
chr16	88494170	88494387	14	217	2.11659	Summary	0
chr16	88494170	88494387	14	217	2.11659	postTSS1KB-TES	ZFPM1
chr14	16044503	16046168	25	1665	0.472859	Summary	0
chr5	77041956	77044257	161	2301	2.11336	Summary	0
chr5	77041956	77044257	161	2301	2.11336	postTSS1KB-TES	AGGF1
chr19	2725966	2726038	4	72	0.473473	Summary	0
chr19	2725966	2726038	4	72	0.473473	postTSS1KB-TES	AC006538.4
chr10	92374630	92377304	194	2674	2.11205	Summary	0
chr13	19957920	19958035	6	115	2.11194	Summary	1
chr13	19957920	19958035	6	115	2.11194	CpG-island	CpG11451
chr13	19957920	19958035	6	115	2.11194	TSS	ZMYM2
chr18	79744540	79747004	134	2464	2.11028	Summary	1
chr18	79744540	79747004	134	2464	2.11028	CpG-island	CpG22462
chr18	79744540	79747004	134	2464	2.11028	postTSS1KB-TES	CTDP1
chr19	19535090	19536102	24	1012	2.10881	Summary	0
chr19	19535090	19536102	24	1012	2.10881	postTSS1KB-TES	CTC-260F20.3
chr19	19535090	19536102	24	1012	2.10881	postTSS1KB-TES	YJEFN3
chr10	132657722	132658684	22	962	2.10726	Summary	0
chr10	132657722	132658684	22	962	2.10726	postTSS1KB-TES	INPP5A
chr4	184989359	184991049	46	1690	2.10697	Summary	1
chr4	184989359	184991049	46	1690	2.10697	CpG-island	CpG38271
chr4	184989359	184991049	46	1690	2.10697	TSS	RP11-386B13.4
chr4	184989359	184991049	46	1690	2.10697	postTSS1KB-TES	RP11-386B13.4
chrUn_KI270750v1	117007	118862	24	1855	2.10678	Summary	1
chrUn_KI270750v1	117007	118862	24	1855	2.10678	CpG-island	CpG52663
chr12	120741498	120742104	19	606	2.10595	Summary	0
chr12	120741498	120742104	19	606	2.10595	postTSS1KB-TES	RP11-173P15.7
chr22	21021953	21022465	5	512	0.475624	Summary	0
chr22	21021953	21022465	5	512	0.475624	postTSS1KB-TES	P2RX6
chr21	9129025	9130375	36	1350	2.10234	Summary	1
chr21	9129025	9130375	36	1350	2.10234	CpG-island	CpG31229
chr21	9129025	9130375	36	1350	2.10234	TSS	TEKT4P2
chr7	76283965	76285833	44	1868	2.0957	Summary	0
chr7	76283965	76285833	44	1868	2.0957	postTSS1KB-TES	SRRM3
chr7	150719581	150721534	46	1953	2.09453	Summary	1
chr7	150719581	150721534	46	1953	2.09453	CpG-island	CpG47753
chr7	150719581	150721534	46	1953	2.09453	TSS	GIMAP5
chr7	150719581	150721534	46	1953	2.09453	postTSS1KB-TES	GIMAP1
chr7	150719581	150721534	46	1953	2.09453	postTSS1KB-TES	GIMAP1-GIMAP5
chr16	18375775	18375791	3	16	2.09248	Summary	0
chr16	18375775	18375791	3	16	2.09248	postTSS1KB-TES	RP11-1212A22.4
chr16	18375775	18375791	3	16	2.09248	postTSS1KB-TES	PKD1P5
chr2	120947830	120949775	24	1945	2.08957	Summary	0
chr2	120947830	120949775	24	1945	2.08957	postTSS1KB-TES	GLI2
chrX	1367744	1367783	7	39	2.08777	Summary	1
chrX	1367744	1367783	7	39	2.08777	CpG-island	CpG52771
chrX	1367744	1367783	7	39	2.08777	postTSS1KB-TES	IL3RA
chr7	22664311	22666038	49	1727	2.08691	Summary	1
chr7	22664311	22666038	49	1727	2.08691	CpG-island	CpG45853
chr7	22664311	22666038	49	1727	2.08691	TSS	AC002480.2
chr7	22664311	22666038	49	1727	2.08691	postTSS1KB-TES	AC002480.2
chr11	1153813	1154053	5	240	0.479695	Summary	0
chr8	141549724	141552542	97	2818	2.0844	Summary	0
chr13	27621147	27621377	7	230	2.08373	Summary	1
chr13	27621147	27621377	7	230	2.08373	CpG-island	CpG11635
chr13	27621147	27621377	7	230	2.08373	TSS	LNX2
chr13	27621147	27621377	7	230	2.08373	TSS	POLR1D
chr2	191741406	191743174	106	1768	2.08364	Summary	0
chr17	22044173	22045228	46	1055	2.08199	Summary	0
chr4	9327374	9329278	40	1904	2.08194	Summary	0
chr4	9327374	9329278	40	1904	2.08194	TSS	USP17L25
chr4	9327374	9329278	40	1904	2.08194	postTSS1KB-TES	USP17L15
chr12	130786660	130788601	46	1941	2.07821	Summary	0
chr8	1127340	1129233	32	1893	2.07746	Summary	0
chr8	1127340	1129233	32	1893	2.07746	postTSS1KB-TES	ERICH1-AS1
chr8	1127340	1129233	32	1893	2.07746	postTSS1KB-TES	CTD-2281E23.2
chr4_GL000008v2_random	82725	84336	51	1611	2.0772	Summary	1
chr4_GL000008v2_random	82725	84336	51	1611	2.0772	CpG-island	CpG38398
chr2	142546214	142547206	27	992	2.07503	Summary	1
chr2	142546214	142547206	27	992	2.07503	CpG-island	CpG28325
chr17	948535	948602	4	67	0.482078	Summary	0
chr17	948535	948602	4	67	0.482078	postTSS1KB-TES	NXN
chr16	64072023	64072676	26	653	2.07371	Summary	0
chr1	161469752	161469943	26	191	0.482426	Summary	1
chr1	161469752	161469943	26	191	0.482426	CpG-island	CpG3132
chr22	11261366	11263031	25	1665	0.482577	Summary	0
chr4	62491398	62492583	44	1185	2.07207	Summary	1
chr4	62491398	62492583	44	1185	2.07207	CpG-island	CpG36890
chr7	773679	775374	71	1695	2.07124	Summary	1
chr7	773679	775374	71	1695	2.07124	CpG-island	CpG45284
chr7	773679	775374	71	1695	2.07124	postTSS1KB-TES	DNAAF5
chr22	37058960	37059692	25	732	0.482956	Summary	0
chr22	37058960	37059692	25	732	0.482956	postTSS1KB-TES	KCTD17
chr2	71512298	71514145	29	1847	2.06952	Summary	0
chr2	71512298	71514145	29	1847	2.06952	postTSS1KB-TES	DYSF
chr15	54791579	54792607	4	1028	2.06908	Summary	0
chr4	9346357	9348261	40	1904	2.06859	Summary	0
chr4	9346357	9348261	40	1904	2.06859	TSS	USP17L28
chr4	9346357	9348261	40	1904	2.06859	postTSS1KB-TES	USP17L15
chr17	21427052	21427390	6	338	0.483439	Summary	0
chr10	133457057	133458286	34	1229	2.06717	Summary	1
chr10	133457057	133458286	34	1229	2.06717	CpG-island	CpG6488
chr10	133457057	133458286	34	1229	2.06717	postTSS1KB-TES	SCART1
chr19	4216919	4217764	48	845	2.06639	Summary	1
chr19	4216919	4217764	48	845	2.06639	CpG-island	CpG23224
chr19	4216919	4217764	48	845	2.06639	postTSS1KB-TES	ANKRD24
chr6	27380359	27382287	57	1928	2.06438	Summary	1
chr6	27380359	27382287	57	1928	2.06438	CpG-island	CpG41762
chr6	27380359	27382287	57	1928	2.06438	postTSS1KB-TES	ZNF391
chr7	101093204	101093688	4	484	0.484994	Summary	0
chr7	101093204	101093688	4	484	0.484994	postTSS1KB-TES	TRIM56
chr8	143862014	143862338	29	324	2.06053	Summary	1
chr8	143862014	143862338	29	324	2.06053	CpG-island	CpG49981
chr8	143862014	143862338	29	324	2.06053	postTSS1KB-TES	EPPK1
chr1	159929447	159930483	38	1036	2.05985	Summary	1
chr1	159929447	159930483	38	1036	2.05985	CpG-island	CpG3087
chr1	159929447	159930483	38	1036	2.05985	postTSS1KB-TES	IGSF9
chr7	100522621	100524590	128	1969	2.05972	Summary	0
chr1	92441236	92442753	28	1517	2.05916	Summary	0
chr5	3224988	3225504	8	516	2.05913	Summary	0
chr4	147357280	147358858	61	1578	2.05742	Summary	0
chr13	114085973	114086203	10	230	2.05678	Summary	1
chr13	114085973	114086203	10	230	2.05678	CpG-island	CpG12829
chr13	114085973	114086203	10	230	2.05678	postTSS1KB-TES	RASA3
chr10	62817327	62817510	13	183	2.05548	Summary	1
chr10	62817327	62817510	13	183	2.05548	CpG-island	CpG5265
chr10	62817327	62817510	13	183	2.05548	postTSS1KB-TES	EGR2
chr21	36790615	36792229	25	1614	0.486857	Summary	0
chr21	36790615	36792229	25	1614	0.486857	postTSS1KB-TES	HLCS
chrUn_KI270442v1	227579	228562	15	983	0.487014	Summary	0
chr8	143869640	143871557	70	1917	2.05233	Summary	1
chr8	143869640	143871557	70	1917	2.05233	CpG-island	CpG49984
chr8	143869640	143871557	70	1917	2.05233	postTSS1KB-TES	EPPK1
chr4	52464443	52466350	121	1907	2.05015	Summary	0
chr6	29933131	29933263	7	132	2.0464	Summary	0
chr6	29933131	29933263	7	132	2.0464	TSS	HLA-U
chr14_GL000194v1_random	114328	115678	35	1350	2.04421	Summary	1
chr14_GL000194v1_random	114328	115678	35	1350	2.04421	CpG-island	CpG14429
chr14_GL000194v1_random	114328	115678	35	1350	2.04421	TSS	MAFIP
chr14_GL000194v1_random	114328	115678	35	1350	2.04421	TSS	AC145212.2
chr19	539154	541097	101	1943	2.0415	Summary	2
chr19	539154	541097	101	1943	2.0415	CpG-island	CpG22609
chr19	539154	541097	101	1943	2.0415	CpG-island	CpG22610
chr19	539154	541097	101	1943	2.0415	postTSS1KB-TES	CDC34
chr7	99887968	99888142	15	174	2.04077	Summary	0
chr7	99887968	99888142	15	174	2.04077	postTSS1KB-TES	TRIM4
chr12	132406627	132406657	3	30	0.491023	Summary	1
chr12	132406627	132406657	3	30	0.491023	CpG-island	CpG11286
chr21	8549075	8550452	163	1377	2.03645	Summary	1
chr21	8549075	8550452	163	1377	2.03645	CpG-island	CpG31210
chr11	66335741	66336119	20	378	2.03529	Summary	0
chr11	66335741	66336119	20	378	2.03529	TSS	RIN1
chr11	66335741	66336119	20	378	2.03529	postTSS1KB-TES	RIN1
chr11	66335741	66336119	20	378	2.03529	postTSS1KB-TES	RP11-867G23.12
chr10	132076948	132077644	11	696	2.03452	Summary	0
chr12	118597294	118598279	46	985	2.03421	Summary	1
chr12	118597294	118598279	46	985	2.03421	CpG-island	CpG10842
chrUn_GL000218v1	96710	98060	35	1350	2.03388	Summary	1
chrUn_GL000218v1	96710	98060	35	1350	2.03388	CpG-island	CpG52615
chr13_KI270842v1_alt	24978	26993	131	2015	2.03191	Summary	1
chr13_KI270842v1_alt	24978	26993	131	2015	2.03191	CpG-island	CpG12866
chr2	23561439	23563290	36	1851	2.03076	Summary	1
chr2	23561439	23563290	36	1851	2.03076	CpG-island	CpG26629
chr2	23561439	23563290	36	1851	2.03076	postTSS1KB-TES	KLHL29
chr1	179744501	179745378	21	877	0.492574	Summary	1
chr1	179744501	179745378	21	877	0.492574	CpG-island	CpG3375
chr1	179744501	179745378	21	877	0.492574	postTSS1KB-TES	FAM163A
chrX	118727127	118728362	99	1235	2.02995	Summary	1
chrX	118727127	118728362	99	1235	2.02995	CpG-island	CpG54061
chrX	118727127	118728362	99	1235	2.02995	TSS	IL13RA1
chr19	41981693	41982150	9	457	0.493288	Summary	0
chr19	41981693	41982150	9	457	0.493288	postTSS1KB-TES	ATP1A3
chr16	89618752	89619010	5	258	0.493519	Summary	0
chr16	89618752	89619010	5	258	0.493519	postTSS1KB-TES	DPEP1
chr6	168537623	168539455	32	1832	0.493614	Summary	0
chr6	168537623	168539455	32	1832	0.493614	postTSS1KB-TES	SMOC2
chr8	85815411	85815460	4	49	0.493747	Summary	1
chr8	85815411	85815460	4	49	0.493747	CpG-island	CpG49261
chr8	85815411	85815460	4	49	0.493747	postTSS1KB-TES	REXO1L5P
chr15	22237998	22239422	29	1424	0.493859	Summary	0
chr12	72184212	72186074	31	1862	2.0241	Summary	1
chr12	72184212	72186074	31	1862	2.0241	CpG-island	CpG10242
chr12	72184212	72186074	31	1862	2.0241	postTSS1KB-TES	TPH2
chr12	72184212	72186074	31	1862	2.0241	postTSS1KB-TES	TRHDE
chr2	241750955	241752896	46	1941	2.02397	Summary	0
chr2	241750955	241752896	46	1941	2.02397	postTSS1KB-TES	D2HGDH
chr5	91917296	91917495	19	199	2.02212	Summary	1
chr5	91917296	91917495	19	199	2.02212	CpG-island	CpG39679
chr1	36306164	36306695	39	531	2.01932	Summary	1
chr1	36306164	36306695	39	531	2.01932	CpG-island	CpG1229
chr1	36306164	36306695	39	531	2.01932	TSS	SH3D21
chr21	45634621	45634638	3	17	2.01902	Summary	0
chrX	100554810	100556424	59	1614	2.01572	Summary	0
chr4	9222361	9224264	37	1903	2.01484	Summary	0
chr4	9222361	9224264	37	1903	2.01484	TSS	USP17L13
chr9	137753268	137753689	14	421	2.01365	Summary	0
chr9	137753268	137753689	14	421	2.01365	postTSS1KB-TES	EHMT1
chr1	3313348	3313476	6	128	2.01312	Summary	0
chr1	3313348	3313476	6	128	2.01312	postTSS1KB-TES	PRDM16
chr1	112773461	112774832	89	1371	2.01167	Summary	0
chr16	28319929	28321844	141	1915	2.01108	Summary	1
chr16	28319929	28321844	141	1915	2.01108	CpG-island	CpG17013
chr16	28319929	28321844	141	1915	2.01108	postTSS1KB-TES	SBK1
chr2	175107398	175109462	78	2064	2.01101	Summary	1
chr2	175107398	175109462	78	2064	2.01101	CpG-island	CpG28694
chr2	175107398	175109462	78	2064	2.01101	postTSS1KB-TES	ATF2
chr16	89001529	89004052	95	2523	2.00972	Summary	2
chr16	89001529	89004052	95	2523	2.00972	CpG-island	CpG18229
chr16	89001529	89004052	95	2523	2.00972	CpG-island	CpG18230
chr3	46755852	46757545	52	1693	2.00896	Summary	1
chr3	46755852	46757545	52	1693	2.00896	CpG-island	CpG33787
chr3	46755852	46757545	52	1693	2.00896	postTSS1KB-TES	PRSS50
chr3	46755852	46757545	52	1693	2.00896	postTSS1KB-TES	PRSS45
chrX	153057085	153057378	5	293	2.00865	Summary	0
chrX	153057085	153057378	5	293	2.00865	TSS	PNMA3
chr1	238326226	238327761	41	1535	2.00679	Summary	1
chr1	238326226	238327761	41	1535	2.00679	CpG-island	CpG4225
chr1	238326226	238327761	41	1535	2.00679	TSS	RNU6-725P
chr21	8468641	8468871	4	230	2.00607	Summary	0
chrX	154478340	154479384	74	1044	2.00586	Summary	1
chrX	154478340	154479384	74	1044	2.00586	CpG-island	CpG54585
chrX	154478340	154479384	74	1044	2.00586	TSS	LAGE3
chr2	143990918	143992399	54	1481	2.00574	Summary	0
chr2	143990918	143992399	54	1481	2.00574	postTSS1KB-TES	GTDC1
chr5	177131787	177132458	56	671	2.00366	Summary	1
chr5	177131787	177132458	56	671	2.00366	CpG-island	CpG40850
chr5	177131787	177132458	56	671	2.00366	TSS	NSD1
chr15	101979619	101980699	92	1080	2.00231	Summary	1
chr15	101979619	101980699	92	1080	2.00231	CpG-island	CpG15966
chr15	101979619	101980699	92	1080	2.00231	TSS	DDX11L9
chr17	17443203	17443309	9	106	2.00179	Summary	0
chr16	1964865	1964890	4	25	2.00119	Summary	1
chr16	1964865	1964890	4	25	2.00119	CpG-island	CpG16435
chr16	1964865	1964890	4	25	2.00119	TSS	RPS2
chr16	1964865	1964890	4	25	2.00119	TSS	AC005363.9
chr16	1964865	1964890	4	25	2.00119	TSS	SNHG9
chr16	1964865	1964890	4	25	2.00119	TSS	SNORA78
chr2	128404823	128405696	14	873	2.00115	Summary	0
chr16_KI270728v1_random	1147445	1148642	123	1197	2.00015	Summary	1
chr16_KI270728v1_random	1147445	1148642	123	1197	2.00015	CpG-island	CpG18374
chr16_KI270728v1_random	1147445	1148642	123	1197	2.00015	TSS	AC136616.1
chr13	113433692	113437615	120	3923	1.99841	Summary	0
chr13	113433692	113437615	120	3923	1.99841	postTSS1KB-TES	ADPRHL1
chr10	7171087	7172916	56	1829	1.99826	Summary	1
chr10	7171087	7172916	56	1829	1.99826	CpG-island	CpG4569
chr10	7171087	7172916	56	1829	1.99826	postTSS1KB-TES	SFMBT2
chr22	12097289	12098646	48	1357	1.99793	Summary	1
[truncated: 5,911 more rows]

## Sheet: Suppl. Table 4
Chromosome	Start	End	SiteCount	Length	FoldChange	Overlap	Gene/CpG-island
chr9	97590370	97592160	11	1790	7.37452	Summary	0
chr9	97590370	97592160	11	1790	7.37452	postTSS1KB-TES	TMOD1
chr14	74860098	74862035	11	1937	7.33302	Summary	0
chr14	74860098	74862035	11	1937	7.33302	postTSS1KB-TES	PROX2
chr13	30900171	30901340	6	1169	7.25375	Summary	0
chr13	30900171	30901340	6	1169	7.25375	postTSS1KB-TES	TEX26-AS1
chr20	62988837	62991168	56	2331	6.91886	Summary	1
chr20	62988837	62991168	56	2331	6.91886	CpG-island	CpG30947
chr5	13770120	13770853	8	733	6.91623	Summary	0
chr5	13770120	13770853	8	733	6.91623	postTSS1KB-TES	DNAH5
chr6_KB021644v2_alt	80187	82783	75	2596	6.89821	Summary	0
chr14	86627776	86628172	5	396	6.85496	Summary	0
chr6	168846010	168848606	75	2596	6.81624	Summary	0
chr12	106066906	106066934	3	28	6.80688	Summary	1
chr12	106066906	106066934	3	28	6.80688	CpG-island	CpG10618
chr12	106066906	106066934	3	28	6.80688	postTSS1KB-TES	NUAK1
chr10	49784726	49784784	4	58	6.78453	Summary	0
chr2	130254051	130254387	5	336	6.2723	Summary	0
chr6	43829115	43829735	5	620	6.25919	Summary	0
chr1	171811547	171812851	5	1304	6.22816	Summary	0
chr1	171811547	171812851	5	1304	6.22816	postTSS1KB-TES	METTL13
chr2	59887111	59888341	9	1230	6.14603	Summary	0
chr2	59887111	59888341	9	1230	6.14603	postTSS1KB-TES	RP11-444A22.1
chr4	187910074	187911116	5	1042	6.08758	Summary	0
chr2	72306577	72308103	12	1526	6.08743	Summary	0
chr2	72306577	72308103	12	1526	6.08743	postTSS1KB-TES	EXOC6B
chr19	564435	564728	9	293	0.164307	Summary	0
chr13	95597411	95597709	5	298	6.01641	Summary	0
chr13	95597411	95597709	5	298	6.01641	postTSS1KB-TES	DZIP1
chr11	123895585	123896447	18	862	5.96425	Summary	0
chr4	170167844	170168785	8	941	5.91358	Summary	0
chrX	141208757	141209482	7	725	5.8427	Summary	0
chr3	132492413	132492616	4	203	5.71035	Summary	0
chr3	132492413	132492616	4	203	5.71035	postTSS1KB-TES	DNAJC13
chr1	216608666	216609460	3	794	5.69252	Summary	0
chr1	216608666	216609460	3	794	5.69252	postTSS1KB-TES	ESRRG
chr4	3845687	3846887	13	1200	5.6632	Summary	0
chr5	44687111	44687599	4	488	5.646	Summary	0
chr19	24196551	24197260	4	709	5.53839	Summary	0
chr7	98949389	98950466	18	1077	5.52694	Summary	0
chr7	98949389	98950466	18	1077	5.52694	postTSS1KB-TES	TRRAP
chr8	11588854	11590365	20	1511	5.46352	Summary	0
chr9	80144778	80145559	6	781	5.43791	Summary	0
chr14	51352145	51352969	17	824	0.185542	Summary	0
chr14	51352145	51352969	17	824	0.185542	postTSS1KB-TES	LINC00640
chr14	51352145	51352969	17	824	0.185542	postTSS1KB-TES	RP11-255G12.2
chr13	109852655	109853613	7	958	5.32021	Summary	0
chr18	309021	310479	6	1458	5.31324	Summary	0
chr3	188243265	188243970	7	705	5.31264	Summary	0
chr3	188243265	188243970	7	705	5.31264	postTSS1KB-TES	LPP
chr8	30929842	30931120	5	1278	5.30168	Summary	0
chr16	64055403	64056184	6	781	0.189816	Summary	0
chr5	133444407	133445382	7	975	5.23899	Summary	0
chr5	133444407	133445382	7	975	5.23899	postTSS1KB-TES	FSTL4
chrX	73477622	73478249	6	627	5.22135	Summary	0
chr2	233972744	233972837	8	93	5.21089	Summary	0
chr2	233972744	233972837	8	93	5.21089	postTSS1KB-TES	TRPM8
chr2	178094298	178095344	8	1046	5.19817	Summary	0
chr2	178094298	178095344	8	1046	5.19817	postTSS1KB-TES	PDE11A
chr2	178094298	178095344	8	1046	5.19817	postTSS1KB-TES	CYCTP
chr7	135772220	135773057	9	837	5.18464	Summary	0
chr5	101909989	101910668	4	679	5.17127	Summary	0
chr2	234164319	234166031	18	1712	5.166	Summary	0
chr5	4847214	4848265	7	1051	5.15321	Summary	0
chr5	4847214	4848265	7	1051	5.15321	postTSS1KB-TES	RP11-445O3.2
chr5	4847214	4848265	7	1051	5.15321	postTSS1KB-TES	CTD-2161F6.1
chr19	3851144	3852195	12	1051	0.196745	Summary	0
chr19	3851144	3852195	12	1051	0.196745	postTSS1KB-TES	ZFR2
chr12	132787718	132787753	4	35	5.06316	Summary	1
chr12	132787718	132787753	4	35	5.06316	CpG-island	CpG11339
chr12	132787718	132787753	4	35	5.06316	postTSS1KB-TES	GOLGA3
chr6_KB021644v2_alt	60123	60622	32	499	5.0508	Summary	1
chr6_KB021644v2_alt	60123	60622	32	499	5.0508	CpG-island	CpG45149
chr14	64185761	64187644	13	1883	5.04076	Summary	0
chr14	64185761	64187644	13	1883	5.04076	postTSS1KB-TES	SYNE2
chr14	64185761	64187644	13	1883	5.04076	postTSS1KB-TES	ESR2
chr15	78241404	78243097	12	1693	5.02938	Summary	0
chr15	78241404	78243097	12	1693	5.02938	postTSS1KB-TES	ACSBG1
chr17	35214923	35216390	6	1467	4.99782	Summary	0
chr9	102169246	102170047	4	801	4.98856	Summary	0
chr14	34423580	34424228	7	648	4.97801	Summary	0
chr14	34423580	34424228	7	648	4.97801	postTSS1KB-TES	EGLN3
chr4	128732729	128734237	13	1508	4.94351	Summary	0
chr2	141734621	141736131	6	1510	4.93842	Summary	0
chr2	141734621	141736131	6	1510	4.93842	postTSS1KB-TES	LRP1B
chr10	59881278	59883404	49	2126	4.93133	Summary	1
chr10	59881278	59883404	49	2126	4.93133	CpG-island	CpG5231
chr10	59881278	59883404	49	2126	4.93133	postTSS1KB-TES	CCDC6
chr6	62120489	62122060	8	1571	4.90747	Summary	0
chr6	62120489	62122060	8	1571	4.90747	postTSS1KB-TES	KHDRBS2
chr2	134470248	134470669	7	421	4.88653	Summary	0
chr2	134470248	134470669	7	421	4.88653	postTSS1KB-TES	TMEM163
chr7	50706503	50708043	11	1540	4.88459	Summary	0
chr7	50706503	50708043	11	1540	4.88459	postTSS1KB-TES	GRB10
chr9	112523397	112524848	8	1451	4.88159	Summary	0
chr9	112523397	112524848	8	1451	4.88159	postTSS1KB-TES	KIAA1958
chr10	122222028	122223279	10	1251	4.84362	Summary	0
chr10	122222028	122223279	10	1251	4.84362	postTSS1KB-TES	TACC2
chr12	114063379	114065251	29	1872	4.83511	Summary	0
chr2	31379907	31381725	15	1818	0.207298	Summary	0
chr2	31379907	31381725	15	1818	0.207298	postTSS1KB-TES	XDH
chr2	86851346	86851613	6	267	4.82061	Summary	0
chr2	86851346	86851613	6	267	4.82061	postTSS1KB-TES	CD8B
chr18	21422952	21424153	11	1201	4.81458	Summary	0
chr18	21422952	21424153	11	1201	4.81458	postTSS1KB-TES	GREB1L
chr18	21422952	21424153	11	1201	4.81458	postTSS1KB-TES	RP11-296E23.1
chr18	79510850	79510880	3	30	4.81161	Summary	1
chr18	79510850	79510880	3	30	4.81161	CpG-island	CpG22428
chr18	79510850	79510880	3	30	4.81161	postTSS1KB-TES	NFATC1
chr19	47477704	47477889	3	185	4.77165	Summary	0
chr19	47477704	47477889	3	185	4.77165	postTSS1KB-TES	KPTN
chr7	108340287	108341285	11	998	0.209624	Summary	0
chr7	108340287	108341285	11	998	0.209624	postTSS1KB-TES	NRCAM
chr5	62765006	62766553	11	1547	4.76546	Summary	0
chr7	124101333	124102260	6	927	4.76189	Summary	0
chr7	124101333	124102260	6	927	4.76189	postTSS1KB-TES	RP5-921G16.1
chr8	140379457	140381138	13	1681	4.76047	Summary	0
chr8	140379457	140381138	13	1681	4.76047	postTSS1KB-TES	TRAPPC9
chr7	155349363	155351390	99	2027	4.74383	Summary	1
chr7	155349363	155351390	99	2027	4.74383	CpG-island	CpG47864
chr11	134726210	134728193	17	1983	4.72094	Summary	0
chr3	186736814	186738638	18	1824	4.71988	Summary	0
chr3	186736814	186738638	18	1824	4.71988	postTSS1KB-TES	RP11-573D15.8
chr3	186736814	186738638	18	1824	4.71988	postTSS1KB-TES	KNG1
chr1	197793394	197795299	9	1905	4.67606	Summary	0
chr8	40933764	40934976	13	1212	4.67048	Summary	0
chr12	41795204	41796759	12	1555	4.66889	Summary	0
chr15	71892471	71893543	11	1072	4.63836	Summary	0
chr15	71892471	71893543	11	1072	4.63836	postTSS1KB-TES	MYO9A
chr19	457004	459848	134	2844	4.62905	Summary	1
chr19	457004	459848	134	2844	4.62905	CpG-island	CpG22588
chr19	457004	459848	134	2844	4.62905	postTSS1KB-TES	SHC2
chr9	29780238	29780959	5	721	4.62887	Summary	0
chr3	8764799	8765800	6	1001	4.61232	Summary	0
chr3	8764799	8765800	6	1001	4.61232	postTSS1KB-TES	CAV3
chr3	8764799	8765800	6	1001	4.61232	postTSS1KB-TES	OXTR
chr16	72542771	72543241	7	470	4.58697	Summary	0
chr16	72542771	72543241	7	470	4.58697	postTSS1KB-TES	LINC01572
chr1	11024321	11025228	4	907	4.57466	Summary	0
chr1	11024321	11025228	4	907	4.57466	postTSS1KB-TES	TARDBP
chr1	11024321	11025228	4	907	4.57466	postTSS1KB-TES	TARDBP
chr1	25221990	25223721	8	1731	4.55851	Summary	0
chr1	25221990	25223721	8	1731	4.55851	postTSS1KB-TES	SYF2
chr7	48881882	48882513	6	631	4.53175	Summary	0
chr6_KB021644v2_alt	50000	50394	30	394	4.52265	Summary	1
chr6_KB021644v2_alt	50000	50394	30	394	4.52265	CpG-island	CpG45149
chr17	14702663	14704412	21	1749	4.51376	Summary	0
chr2	271310	273158	16	1848	4.50233	Summary	0
chr2	271310	273158	16	1848	4.50233	postTSS1KB-TES	ACP1
chr5	90800580	90802241	9	1661	4.50151	Summary	0
chr5	90800580	90802241	9	1661	4.50151	postTSS1KB-TES	GPR98
chr12	129087197	129090145	114	2948	4.48875	Summary	0
chr12	129087197	129090145	114	2948	4.48875	postTSS1KB-TES	TMEM132D
chr6	166616019	166616535	13	516	0.223218	Summary	0
chr6	166616019	166616535	13	516	0.223218	postTSS1KB-TES	RPS6KA2
chr5	2893666	2895239	18	1573	4.47242	Summary	0
chrX	150603144	150604849	9	1705	4.45779	Summary	0
chrX	150603144	150604849	9	1705	4.45779	postTSS1KB-TES	MTM1
chr4	188158784	188160759	45	1975	4.45301	Summary	1
chr4	188158784	188160759	45	1975	4.45301	CpG-island	CpG38345
chr4	188158784	188160759	45	1975	4.45301	TSS	RP11-366H4.1
chr10	128239680	128240902	9	1222	4.45025	Summary	0
chr10	128239680	128240902	9	1222	4.45025	postTSS1KB-TES	LINC01163
chr2	230873682	230874653	9	971	0.22508	Summary	0
chr2	230873682	230874653	9	971	0.22508	postTSS1KB-TES	ITM2C
chr8_KI270821v1_alt	391445	392680	23	1235	4.43636	Summary	0
chr2	23462854	23464533	12	1679	4.43148	Summary	0
chr2	23462854	23464533	12	1679	4.43148	postTSS1KB-TES	KLHL29
chr1	158958918	158960264	12	1346	4.40919	Summary	0
chr1	158958918	158960264	12	1346	4.40919	postTSS1KB-TES	PYHIN1
chr6_KB021644v2_alt	59535	60013	32	478	4.40201	Summary	1
chr6_KB021644v2_alt	59535	60013	32	478	4.40201	CpG-island	CpG45149
chr18	64842111	64843392	8	1281	4.39716	Summary	0
chr3	134070213	134070257	5	44	0.227847	Summary	1
chr3	134070213	134070257	5	44	0.227847	CpG-island	CpG34922
chr3	134070213	134070257	5	44	0.227847	postTSS1KB-TES	RYK
chr2	120967162	120967492	4	330	0.228032	Summary	0
chr2	120967162	120967492	4	330	0.228032	postTSS1KB-TES	GLI2
chr16	1735758	1735789	3	31	0.228455	Summary	1
chr16	1735758	1735789	3	31	0.228455	CpG-island	CpG16415
chr16	1735758	1735789	3	31	0.228455	TSS	MIR3177
chr16	1735758	1735789	3	31	0.228455	postTSS1KB-TES	MAPK8IP3
chr8	2208592	2210003	24	1411	4.36228	Summary	0
chr7	10741619	10742612	16	993	4.35578	Summary	0
chr1	208081828	208083389	28	1561	4.33463	Summary	0
chr1	208081828	208083389	28	1561	4.33463	postTSS1KB-TES	PLXNA2
chr1	199772328	199774251	16	1923	4.32505	Summary	0
chr2	100813799	100815072	7	1273	4.32404	Summary	0
chr5	82140211	82140232	4	21	4.32242	Summary	0
chr5	82140211	82140232	4	21	4.32242	postTSS1KB-TES	ATG10
chr9	18718038	18719554	13	1516	4.31806	Summary	0
chr9	18718038	18719554	13	1516	4.31806	TSS	RAP1BP1
chr9	18718038	18719554	13	1516	4.31806	postTSS1KB-TES	ADAMTSL1
chr20	61550691	61550912	4	221	0.232924	Summary	0
chr20	61550691	61550912	4	221	0.232924	postTSS1KB-TES	CDH4
chr19	9975869	9977266	15	1397	4.27843	Summary	0
chr19	9975869	9977266	15	1397	4.27843	postTSS1KB-TES	COL5A3
chr5	130584452	130585198	5	746	4.2653	Summary	0
chr10	123298757	123299832	11	1075	4.2635	Summary	0
chr15	90973509	90975441	37	1932	4.24116	Summary	0
chr15	90973509	90975441	37	1932	4.24116	postTSS1KB-TES	PRC1
chr15	90973509	90975441	37	1932	4.24116	postTSS1KB-TES	PRC1-AS1
chr22	11034024	11034452	10	428	4.23674	Summary	0
chr3	166864462	166865503	10	1041	4.23531	Summary	0
chr1	6273846	6273928	3	82	0.236326	Summary	0
chr1	6273846	6273928	3	82	0.236326	postTSS1KB-TES	ACOT7
chr6	150196827	150199271	51	2444	4.22219	Summary	0
chr6	150196827	150199271	51	2444	4.22219	postTSS1KB-TES	PPP1R14C
chr16	66834344	66835579	12	1235	4.21993	Summary	0
chr16	66834344	66835579	12	1235	4.21993	postTSS1KB-TES	NAE1
chrX	13662124	13662462	7	338	4.21838	Summary	0
chrX	13662124	13662462	7	338	4.21838	postTSS1KB-TES	TCEANC
chr1	33527211	33528031	7	820	4.20918	Summary	0
chr1	33527211	33528031	7	820	4.20918	postTSS1KB-TES	CSMD2
chr15	82044243	82044500	18	257	4.18674	Summary	1
chr15	82044243	82044500	18	257	4.18674	CpG-island	CpG15635
chr15	82044243	82044500	18	257	4.18674	TSS	AC026956.1
chr15	82044243	82044500	18	257	4.18674	postTSS1KB-TES	MEX3B
chr3	17573146	17573944	5	798	4.17878	Summary	0
chr3	17573146	17573944	5	798	4.17878	postTSS1KB-TES	TBC1D5
chr11	130302500	130304254	15	1754	4.17525	Summary	0
chr11	130302500	130304254	15	1754	4.17525	postTSS1KB-TES	ZBTB44
chr6_KB021644v2_alt	44668	46407	118	1739	4.16945	Summary	1
chr6_KB021644v2_alt	44668	46407	118	1739	4.16945	CpG-island	CpG45149
chr19	29217969	29219175	9	1206	4.1675	Summary	0
chr15	88041641	88043325	11	1684	0.239965	Summary	0
chr15	88041641	88043325	11	1684	0.239965	postTSS1KB-TES	NTRK3
chr5	296230	297361	15	1131	4.16487	Summary	0
chr5	296230	297361	15	1131	4.16487	postTSS1KB-TES	PDCD6
chr7	4216509	4218429	47	1920	4.14749	Summary	0
chr7	4216509	4218429	47	1920	4.14749	postTSS1KB-TES	SDK1
chr1	161976002	161977100	6	1098	4.14375	Summary	0
chr19	38036262	38036383	3	121	4.13987	Summary	0
chr19	38036262	38036383	3	121	4.13987	postTSS1KB-TES	SIPA1L3
chr6_KB021644v2_alt	44430	44620	12	190	4.13115	Summary	1
chr6_KB021644v2_alt	44430	44620	12	190	4.13115	CpG-island	CpG45149
chr4	150285513	150286017	5	504	4.12235	Summary	0
chr4	150285513	150286017	5	504	4.12235	postTSS1KB-TES	LRBA
chr1	6102208	6102686	12	478	4.12115	Summary	0
chr1	6102208	6102686	12	478	4.12115	postTSS1KB-TES	CHD5
chr20	20627369	20628290	7	921	4.11951	Summary	0
chr20	20627369	20628290	7	921	4.11951	postTSS1KB-TES	RALGAPA2
chr16	1092707	1092769	6	62	0.242965	Summary	1
chr16	1092707	1092769	6	62	0.242965	CpG-island	CpG16321
chr16	1092707	1092769	6	62	0.242965	postTSS1KB-TES	C1QTNF8
chr16	35375359	35375843	4	484	4.11432	Summary	0
chr16	35375359	35375843	4	484	4.11432	postTSS1KB-TES	LINC01566
chr1	22805645	22807323	27	1678	4.11187	Summary	0
chr1	22805645	22807323	27	1678	4.11187	postTSS1KB-TES	EPHB2
chr17	20544445	20544971	11	526	0.244232	Summary	0
chr17	20544445	20544971	11	526	0.244232	TSS	RP11-434D2.10
chr17	20544445	20544971	11	526	0.244232	TSS	RP11-434D2.3
chr17	20544445	20544971	11	526	0.244232	postTSS1KB-TES	TBC1D3P3
chr16	79029801	79031177	13	1376	4.05961	Summary	0
chr16	79029801	79031177	13	1376	4.05961	postTSS1KB-TES	WWOX
chr6	48052876	48054681	8	1805	4.05106	Summary	0
chr6	48052876	48054681	8	1805	4.05106	postTSS1KB-TES	PTCHD4
chr9	41354348	41354456	5	108	4.05103	Summary	1
chr9	41354348	41354456	5	108	4.05103	CpG-island	CpG50957
chr1	18307552	18308490	15	938	0.247627	Summary	0
chr1	18307552	18308490	15	938	0.247627	postTSS1KB-TES	IGSF21
chr1	212929688	212929917	7	229	4.02814	Summary	0
chr14	96202005	96202885	13	880	0.248775	Summary	0
chr5	507356	509616	77	2260	4.01209	Summary	1
chr5	507356	509616	77	2260	4.01209	CpG-island	CpG38489
chr5	507356	509616	77	2260	4.01209	postTSS1KB-TES	SLC9A3
chr17	4632255	4633733	19	1478	0.249706	Summary	0
chr17	4632255	4633733	19	1478	0.249706	postTSS1KB-TES	ALOX15
chr3	119909059	119909181	3	122	4.00221	Summary	0
chr3	119909059	119909181	3	122	4.00221	postTSS1KB-TES	GSK3B
chr6	149219827	149221485	9	1658	0.249879	Summary	0
chr6	149219827	149221485	9	1658	0.249879	postTSS1KB-TES	RP1-111D6.3
chr6	149219827	149221485	9	1658	0.249879	postTSS1KB-TES	TAB2
chr8	143865448	143865550	12	102	3.99211	Summary	1
chr8	143865448	143865550	12	102	3.99211	CpG-island	CpG49981
chr8	143865448	143865550	12	102	3.99211	postTSS1KB-TES	EPPK1
chr9	130497692	130498259	7	567	3.98168	Summary	0
chr9	130497692	130498259	7	567	3.98168	postTSS1KB-TES	ASS1
chr6_KB021644v2_alt	51744	53157	90	1413	3.98078	Summary	1
chr6_KB021644v2_alt	51744	53157	90	1413	3.98078	CpG-island	CpG45149
chr10	48771335	48772996	12	1661	3.97332	Summary	0
chr10	48771335	48772996	12	1661	3.97332	postTSS1KB-TES	WDFY4
chr14	23693175	23693920	10	745	3.9549	Summary	0
chr4	7244674	7245389	15	715	3.95308	Summary	0
chr4	7244674	7245389	15	715	3.95308	postTSS1KB-TES	SORCS2
chr2	424312	424364	3	52	3.9519	Summary	0
chr8	142683574	142683998	7	424	3.94954	Summary	0
chr6	139176059	139177275	10	1216	3.94685	Summary	0
chr6	139176059	139177275	10	1216	3.94685	postTSS1KB-TES	HECA
chr6	139176059	139177275	10	1216	3.94685	postTSS1KB-TES	RP1-225E12.2
chr6	139176059	139177275	10	1216	3.94685	postTSS1KB-TES	RP1-225E12.3
chr9	90978288	90978707	4	419	3.93532	Summary	0
chr7	637055	637173	5	118	3.93505	Summary	0
chr7	637055	637173	5	118	3.93505	postTSS1KB-TES	PRKAR1B
chr6	72785799	72787658	14	1859	3.93421	Summary	0
chr6	72785799	72787658	14	1859	3.93421	postTSS1KB-TES	KCNQ5
chr4	8847417	8848441	18	1024	3.93059	Summary	0
chr4	8847417	8848441	18	1024	3.93059	postTSS1KB-TES	HMX1
chr3	16381444	16382650	7	1206	3.92998	Summary	0
chr3	16381444	16382650	7	1206	3.92998	postTSS1KB-TES	RFTN1
chr1	231762704	231764117	10	1413	3.91253	Summary	0
chr1	231762704	231764117	10	1413	3.91253	postTSS1KB-TES	TSNAX-DISC1
chr1	231762704	231764117	10	1413	3.91253	postTSS1KB-TES	DISC1
chr4	121730393	121731998	9	1605	3.91134	Summary	0
chr1	156945059	156946096	11	1037	3.90652	Summary	0
chr1	156945059	156946096	11	1037	3.90652	postTSS1KB-TES	ARHGEF11
chr4	181688768	181690231	14	1463	3.9008	Summary	0
chr12	131700379	131702107	9	1728	0.256479	Summary	0
chr16	88012655	88014377	27	1722	0.257138	Summary	0
chr16	88012655	88014377	27	1722	0.257138	postTSS1KB-TES	BANP
chr7	6649490	6651421	35	1931	3.8746	Summary	0
chr7	6649490	6651421	35	1931	3.8746	postTSS1KB-TES	ZNF316
chr12	114539753	114540126	5	373	3.87157	Summary	0
chr13	43199012	43200692	11	1680	3.85368	Summary	0
chr10	132932671	132932969	8	298	3.85076	Summary	0
chr10	132932671	132932969	8	298	3.85076	postTSS1KB-TES	CFAP46
chr4	184964550	184967860	185	3310	3.84157	Summary	1
chr4	184964550	184967860	185	3310	3.84157	CpG-island	CpG38270
chr10_GL383546v1_alt	284377	284503	12	126	3.84087	Summary	1
chr10_GL383546v1_alt	284377	284503	12	126	3.84087	CpG-island	CpG6511
chr1	223718429	223720156	20	1727	3.83376	Summary	0
chr1	223718429	223720156	20	1727	3.83376	postTSS1KB-TES	CAPN2
chr16	74534641	74535627	5	986	3.833	Summary	0
chr16	74534641	74535627	5	986	3.833	postTSS1KB-TES	GLG1
chr16	57528448	57528578	6	130	3.83122	Summary	1
chr16	57528448	57528578	6	130	3.83122	CpG-island	CpG17476
chr16	57528448	57528578	6	130	3.83122	postTSS1KB-TES	CCDC102A
chr7	6654462	6654474	3	12	3.82673	Summary	1
chr7	6654462	6654474	3	12	3.82673	CpG-island	CpG45659
chr7	6654462	6654474	3	12	3.82673	postTSS1KB-TES	ZNF316
chr17	16941474	16943153	20	1679	3.81241	Summary	0
chr17	16941474	16943153	20	1679	3.81241	postTSS1KB-TES	TNFRSF13B
chr1	90781764	90781805	4	41	3.80853	Summary	0
chr13	111547190	111547423	3	233	3.7973	Summary	0
chr16	845615	848227	87	2612	3.79467	Summary	2
chr16	845615	848227	87	2612	3.79467	CpG-island	CpG16271
chr16	845615	848227	87	2612	3.79467	CpG-island	CpG16272
chr16	845615	848227	87	2612	3.79467	TSS	LA16c-360A4.1
chr11_KI270902v1_alt	42224	44013	64	1789	3.79132	Summary	1
chr11_KI270902v1_alt	42224	44013	64	1789	3.79132	CpG-island	CpG8893
chr8_KI270811v1_alt	154455	156694	65	2239	3.79065	Summary	1
chr8_KI270811v1_alt	154455	156694	65	2239	3.79065	CpG-island	CpG50108
chr5_KI270793v1_alt	118954	121204	76	2250	3.77823	Summary	1
chr5_KI270793v1_alt	118954	121204	76	2250	3.77823	CpG-island	CpG41169
chr11	117449632	117451553	16	1921	3.76768	Summary	0
chr11	117449632	117451553	16	1921	3.76768	postTSS1KB-TES	DSCAML1
chr8	60409921	60410795	11	874	3.76473	Summary	0
chr8	60409921	60410795	11	874	3.76473	postTSS1KB-TES	LINC01301
chr14	102826095	102827608	27	1513	3.75758	Summary	0
chr14	102826095	102827608	27	1513	3.75758	postTSS1KB-TES	TRAF3
chr11	76231473	76232460	9	987	3.75561	Summary	0
chr9	91153786	91154783	9	997	3.75473	Summary	0
chr9	91153786	91154783	9	997	3.75473	postTSS1KB-TES	RP11-305L7.6
chr9	91153786	91154783	9	997	3.75473	postTSS1KB-TES	RP11-305L7.3
chr16	2654213	2654514	9	301	3.75218	Summary	0
chr8	1448923	1451162	65	2239	3.75137	Summary	1
chr8	1448923	1451162	65	2239	3.75137	CpG-island	CpG48195
chr7	795030	795085	7	55	3.74881	Summary	0
chr22	20156630	20157738	21	1108	3.74507	Summary	0
chr6	122434074	122434303	7	229	3.74011	Summary	0
chr9	107518136	107519211	6	1075	3.73528	Summary	0
chrX	110972283	110972935	7	652	3.73471	Summary	0
chrX	110972283	110972935	7	652	3.73471	postTSS1KB-TES	PAK3
chr1	81501332	81501687	13	355	3.72808	Summary	0
chr1	81501332	81501687	13	355	3.72808	TSS	RP5-837I24.1
chr1	81501332	81501687	13	355	3.72808	postTSS1KB-TES	LPHN2
chr11	33541698	33543061	21	1363	3.72646	Summary	0
chr11	33541698	33543061	21	1363	3.72646	TSS	KIAA1549L
chr11	979374	981270	65	1896	3.72088	Summary	1
chr11	979374	981270	65	1896	3.72088	CpG-island	CpG6623
chr11	979374	981270	65	1896	3.72088	postTSS1KB-TES	AP2A2
chr15	101295097	101295200	10	103	3.71978	Summary	1
chr15	101295097	101295200	10	103	3.71978	CpG-island	CpG15951
chr15	101295097	101295200	10	103	3.71978	TSS	SNRPA1
chr15	101295097	101295200	10	103	3.71978	TSS	RP11-299G20.2
chr17	83067348	83069823	117	2475	3.71388	Summary	1
chr17	83067348	83069823	117	2475	3.71388	CpG-island	CpG21025
chr9	129684559	129685317	9	758	3.71155	Summary	0
chr9	129684559	129685317	9	758	3.71155	postTSS1KB-TES	PRRX2
chr6_KB021644v2_alt	62217	65545	206	3328	3.71082	Summary	1
chr6_KB021644v2_alt	62217	65545	206	3328	3.71082	CpG-island	CpG45149
chr9	135133884	135134135	7	251	3.69889	Summary	0
chr2	16637540	16638656	10	1116	3.69693	Summary	0
chr2	16637540	16638656	10	1116	3.69693	postTSS1KB-TES	FAM49A
chr10	2520642	2524499	44	3857	3.68664	Summary	1
chr10	2520642	2524499	44	3857	3.68664	CpG-island	CpG4499
chr10	2520642	2524499	44	3857	3.68664	postTSS1KB-TES	RP11-526P5.2
chr22	25384216	25384309	4	93	3.68486	Summary	0
chr22	25384216	25384309	4	93	3.68486	postTSS1KB-TES	LRP5L
chr8	807180	808666	15	1486	3.68288	Summary	0
chr8	807180	808666	15	1486	3.68288	postTSS1KB-TES	ERICH1-AS1
chr10	103060	104240	12	1180	3.67999	Summary	0
chr6_KB021644v2_alt	60722	61128	31	406	3.67662	Summary	1
chr6_KB021644v2_alt	60722	61128	31	406	3.67662	CpG-island	CpG45149
chr3	30095309	30096725	7	1416	3.67616	Summary	0
chr10	5603067	5604512	26	1445	3.6756	Summary	0
chr2	109645809	109646490	9	681	3.67366	Summary	0
chr12	132816785	132818072	23	1287	0.272334	Summary	0
chr12	132816785	132818072	23	1287	0.272334	postTSS1KB-TES	GOLGA3
chr9	12854522	12855220	4	698	0.27247	Summary	0
chr10	123303207	123305074	10	1867	3.66841	Summary	0
chr7	45677067	45678310	19	1243	3.66816	Summary	0
chr7	45677067	45678310	19	1243	3.66816	postTSS1KB-TES	ADCY1
chr6_KB021644v2_alt	61159	61213	5	54	3.66732	Summary	1
chr6_KB021644v2_alt	61159	61213	5	54	3.66732	CpG-island	CpG45149
chr17	20545204	20545669	7	465	0.272864	Summary	0
chr17	20545204	20545669	7	465	0.272864	TSS	RP11-434D2.3
chr17	20545204	20545669	7	465	0.272864	postTSS1KB-TES	TBC1D3P3
chr12	12418331	12419688	8	1357	3.6634	Summary	0
chr12	12418331	12419688	8	1357	3.6634	postTSS1KB-TES	LOH12CR1
chr1	247126290	247126611	24	321	3.66291	Summary	1
chr1	247126290	247126611	24	321	3.66291	CpG-island	CpG4367
chr1	247126290	247126611	24	321	3.66291	postTSS1KB-TES	ZNF124
chr10	320910	324402	204	3492	3.65884	Summary	1
chr10	320910	324402	204	3492	3.65884	CpG-island	CpG4417
chr10	320910	324402	204	3492	3.65884	postTSS1KB-TES	DIP2C
chr13	80159407	80159719	3	312	3.6567	Summary	0
chr6	110620898	110622362	17	1464	3.6551	Summary	0
chr6	110620898	110622362	17	1464	3.6551	postTSS1KB-TES	CDK19
chr9	1733462	1734318	6	856	3.65224	Summary	0
chr22	24989230	24990741	13	1511	3.65202	Summary	0
chr22	24989230	24990741	13	1511	3.65202	postTSS1KB-TES	KIAA1671
chr6	151898543	151898951	8	408	3.64977	Summary	0
chr6	151898543	151898951	8	408	3.64977	postTSS1KB-TES	ESR1
chr20	42533000	42534190	12	1190	3.64774	Summary	0
chr20	42533000	42534190	12	1190	3.64774	postTSS1KB-TES	PTPRT
chrX	23334529	23334692	20	163	3.64277	Summary	1
chrX	23334529	23334692	20	163	3.64277	CpG-island	CpG53041
chrX	23334529	23334692	20	163	3.64277	TSS	PTCHD1
chr6	169023933	169025626	149	1693	3.64101	Summary	1
chr6	169023933	169025626	149	1693	3.64101	CpG-island	CpG43808
chr7	121466411	121467950	10	1539	3.63976	Summary	0
chr6	45983474	45984958	10	1484	3.6358	Summary	0
chr6	45983474	45984958	10	1484	3.6358	postTSS1KB-TES	CLIC5
chr18	48695716	48696918	14	1202	0.275652	Summary	0
chr18	48695716	48696918	14	1202	0.275652	postTSS1KB-TES	CTIF
chr6	166506030	166506090	4	60	3.62557	Summary	0
chr6	166506030	166506090	4	60	3.62557	postTSS1KB-TES	RPS6KA2
chr2_KI270776v1_alt	26737	26970	13	233	3.61435	Summary	1
chr2_KI270776v1_alt	26737	26970	13	233	3.61435	CpG-island	CpG33124
chr20	61313007	61314145	12	1138	3.61248	Summary	0
chr20	61313007	61314145	12	1138	3.61248	postTSS1KB-TES	CDH4
chr13	20249405	20250467	10	1062	3.61071	Summary	0
chr13	84490937	84492604	8	1667	3.60699	Summary	0
chr15	53298565	53300072	8	1507	3.60591	Summary	0
chr11	19948805	19948937	3	132	3.601	Summary	0
chr11	19948805	19948937	3	132	3.601	postTSS1KB-TES	NAV2
chr15	52248737	52249619	6	882	3.60003	Summary	0
chr15	52248737	52249619	6	882	3.60003	postTSS1KB-TES	MYO5C
chr4	98247989	98248297	4	308	3.5965	Summary	0
chr19	4018249	4018267	3	18	3.59641	Summary	0
chr19	4018249	4018267	3	18	3.59641	postTSS1KB-TES	PIAS4
chr10	67760995	67762157	15	1162	3.58505	Summary	0
chr11	134445068	134446694	17	1626	3.58492	Summary	0
chr11	134445068	134446694	17	1626	3.58492	postTSS1KB-TES	RP11-627G23.1
chr10	132825195	132827648	74	2453	3.58158	Summary	0
chr10	132825195	132827648	74	2453	3.58158	postTSS1KB-TES	CFAP46
chr18	31585951	31587914	12	1963	3.58056	Summary	0
chr17	6033599	6035406	9	1807	3.57835	Summary	0
chr17	6033599	6035406	9	1807	3.57835	postTSS1KB-TES	WSCD1
chr10	24521103	24522924	17	1821	3.57321	Summary	0
chr10	24521103	24522924	17	1821	3.57321	postTSS1KB-TES	KIAA1217
chr6	167422477	167422502	4	25	3.56913	Summary	1
chr6	167422477	167422502	4	25	3.56913	CpG-island	CpG43746
chr19	29801748	29802147	11	399	3.56571	Summary	0
chr7	102609390	102611167	23	1777	0.280537	Summary	1
chr7	102609390	102611167	23	1777	0.280537	CpG-island	CpG47091
chr7	102609390	102611167	23	1777	0.280537	postTSS1KB-TES	RASA4
chr7	102609390	102611167	23	1777	0.280537	postTSS1KB-TES	RP11-514P8.6
chr6	168639827	168640169	6	342	3.56188	Summary	0
chr6	168639827	168640169	6	342	3.56188	postTSS1KB-TES	SMOC2
chr9	92764996	92765306	32	310	3.55849	Summary	1
chr9	92764996	92765306	32	310	3.55849	CpG-island	CpG51458
chr9	92764996	92765306	32	310	3.55849	TSS	BICD2
chr6_KB021644v2_alt	61946	62192	16	246	3.55532	Summary	1
chr6_KB021644v2_alt	61946	62192	16	246	3.55532	CpG-island	CpG45149
chrX	50110144	50111415	8	1271	3.55335	Summary	0
chr15	78079452	78080260	12	808	3.54964	Summary	0
chr15	78079452	78080260	12	808	3.54964	postTSS1KB-TES	SH2D7
chr11	126426693	126426840	5	147	3.54004	Summary	0
chr11	126426693	126426840	5	147	3.54004	postTSS1KB-TES	ST3GAL4
chr11	126426693	126426840	5	147	3.54004	postTSS1KB-TES	KIRREL3
chr11	75603600	75605168	17	1568	3.53807	Summary	0
chr11	75603600	75605168	17	1568	3.53807	postTSS1KB-TES	MAP6
chr18	11623807	11625588	11	1781	3.5339	Summary	0
chr18	11623807	11625588	11	1781	3.5339	postTSS1KB-TES	NPIPB1P
chr4	76528643	76529740	14	1097	3.53362	Summary	0
chr4	76528643	76529740	14	1097	3.53362	postTSS1KB-TES	SHROOM3
chr18	9770685	9771744	17	1059	3.53189	Summary	0
chr18	9770685	9771744	17	1059	3.53189	postTSS1KB-TES	RAB31
chr8	62144254	62145610	32	1356	3.51265	Summary	1
chr8	62144254	62145610	32	1356	3.51265	CpG-island	CpG49000
chr8	62144254	62145610	32	1356	3.51265	TSS	CTD-2571E19.3
chr10	79267910	79268171	5	261	0.284811	Summary	0
chr10	79267910	79268171	5	261	0.284811	postTSS1KB-TES	ZMIZ1
chr1	201116921	201118231	11	1310	3.50808	Summary	0
chr1	201116921	201118231	11	1310	3.50808	postTSS1KB-TES	ASCL5
chr7	932575	935299	98	2724	3.50526	Summary	1
chr7	932575	935299	98	2724	3.50526	CpG-island	CpG45309
chr7	932575	935299	98	2724	3.50526	postTSS1KB-TES	ADAP1
chr7	932575	935299	98	2724	3.50526	postTSS1KB-TES	COX19
chr20	48607157	48608428	17	1271	3.50281	Summary	0
chr7	154583266	154584367	16	1101	0.285796	Summary	0
chr7	154583266	154584367	16	1101	0.285796	postTSS1KB-TES	DPP6
chr2	106824457	106826012	13	1555	3.49814	Summary	0
chr2	106824457	106826012	13	1555	3.49814	TSS	ST6GAL2-IT1
chr2	106824457	106826012	13	1555	3.49814	postTSS1KB-TES	ST6GAL2
chr18_KI270863v1_alt	26469	28072	35	1603	3.49241	Summary	0
chr9	125399076	125399834	17	758	3.48568	Summary	0
chr8	1491367	1491863	7	496	3.48492	Summary	0
chr16	89001573	89004099	95	2526	3.48441	Summary	2
chr16	89001573	89004099	95	2526	3.48441	CpG-island	CpG18229
chr16	89001573	89004099	95	2526	3.48441	CpG-island	CpG18230
chr8	3021121	3023223	40	2102	3.48395	Summary	1
chr8	3021121	3023223	40	2102	3.48395	CpG-island	CpG48254
chr8	3021121	3023223	40	2102	3.48395	postTSS1KB-TES	CSMD1
chr4	1810674	1812497	36	1823	3.47097	Summary	0
chr4	1810674	1812497	36	1823	3.47097	postTSS1KB-TES	LETM1
chr9	137393283	137395548	81	2265	3.46751	Summary	1
chr9	137393283	137395548	81	2265	3.46751	CpG-island	CpG52513
chr9	137393283	137395548	81	2265	3.46751	postTSS1KB-TES	EXD3
chr20	63511499	63513339	25	1840	3.46627	Summary	0
chr1	152291185	152292398	9	1213	3.45119	Summary	0
chr1	152291185	152292398	9	1213	3.45119	postTSS1KB-TES	FLG-AS1
chr21	41794590	41795251	9	661	3.4494	Summary	0
chrX	49878814	49880499	93	1685	3.43888	Summary	2
chrX	49878814	49880499	93	1685	3.43888	CpG-island	CpG53395
chrX	49878814	49880499	93	1685	3.43888	CpG-island	CpG53396
chrX	49878814	49880499	93	1685	3.43888	TSS	USP27X-AS1
chrX	49878814	49880499	93	1685	3.43888	TSS	USP27X
chr11	134995924	134996760	6	836	3.43743	Summary	0
chr9	16681761	16682517	10	756	3.43719	Summary	0
chr9	16681761	16682517	10	756	3.43719	postTSS1KB-TES	BNC2
chr6	5134528	5136385	53	1857	3.43538	Summary	1
chr6	5134528	5136385	53	1857	3.43538	CpG-island	CpG41337
chr6	5134528	5136385	53	1857	3.43538	postTSS1KB-TES	LYRM4
chr7	6653037	6653133	16	96	3.43161	Summary	1
chr7	6653037	6653133	16	96	3.43161	CpG-island	CpG45659
chr7	6653037	6653133	16	96	3.43161	postTSS1KB-TES	ZNF316
chr14	91883353	91885305	17	1952	3.43005	Summary	0
chr14	91883353	91885305	17	1952	3.43005	postTSS1KB-TES	FBLN5
chr13	61729872	61730805	16	933	3.42668	Summary	0
chr1	201390265	201391815	12	1550	3.42629	Summary	0
chr1	201390265	201391815	12	1550	3.42629	postTSS1KB-TES	LAD1
chr10	2314240	2315217	13	977	3.42183	Summary	1
chr10	2314240	2315217	13	977	3.42183	CpG-island	CpG4493
chr10	2314240	2315217	13	977	3.42183	TSS	LINC00701
chr5	7301744	7301775	3	31	3.42039	Summary	0
chr5	7301744	7301775	3	31	3.42039	postTSS1KB-TES	RP11-404K5.2
chr13	32857800	32859646	15	1846	3.41993	Summary	0
chr6	4953147	4954627	27	1480	3.41005	Summary	0
chr6	4953147	4954627	27	1480	3.41005	postTSS1KB-TES	CDYL
chr7	72502159	72503079	6	920	3.40839	Summary	0
chr11	114198253	114200123	44	1870	3.40816	Summary	1
chr11	114198253	114200123	44	1870	3.40816	CpG-island	CpG8477
chr11	114198253	114200123	44	1870	3.40816	postTSS1KB-TES	ZBTB16
chr4	102482953	102484170	23	1217	3.38929	Summary	0
chr18	24157071	24158619	16	1548	3.38271	Summary	0
chr18	24157071	24158619	16	1548	3.38271	postTSS1KB-TES	CABYR
chr7	128945104	128946330	16	1226	3.37586	Summary	0
chr7	128945104	128946330	16	1226	3.37586	postTSS1KB-TES	IRF5
chr16	31103616	31103650	5	34	3.37387	Summary	0
chr17	81100098	81102081	44	1983	3.37347	Summary	0
chr17	81100098	81102081	44	1983	3.37347	postTSS1KB-TES	BAIAP2
chr7	158743279	158744342	19	1063	3.37046	Summary	0
chr7	158743279	158744342	19	1063	3.37046	postTSS1KB-TES	ESYT2
chr13	110529270	110531182	35	1912	3.36857	Summary	0
chr13	110529270	110531182	35	1912	3.36857	postTSS1KB-TES	RAB20
chr15	100982816	100984378	15	1562	3.368	Summary	0
chr15	100982816	100984378	15	1562	3.368	postTSS1KB-TES	LRRK1
chr21	34886048	34887102	54	1054	3.3655	Summary	1
chr21	34886048	34887102	54	1054	3.3655	CpG-island	CpG31531
chr21	34886048	34887102	54	1054	3.3655	postTSS1KB-TES	RUNX1
chr3	9734182	9735106	15	924	3.36285	Summary	0
chr3	9734182	9735106	15	924	3.36285	postTSS1KB-TES	BRPF1
chr4	159497929	159498740	4	811	3.35775	Summary	0
chr17	834765	837120	56	2355	3.35593	Summary	1
chr17	834765	837120	56	2355	3.35593	CpG-island	CpG18529
chr17	834765	837120	56	2355	3.35593	postTSS1KB-TES	NXN
chr2	28516055	28517969	11	1914	3.35219	Summary	0
chr2	28516055	28517969	11	1914	3.35219	postTSS1KB-TES	PLB1
chr1_KI270759v1_alt	284604	285148	10	544	3.35198	Summary	1
chr1_KI270759v1_alt	284604	285148	10	544	3.35198	CpG-island	CpG26228
chr19	10257168	10257698	7	530	3.35125	Summary	0
chr19	10257168	10257698	7	530	3.35125	postTSS1KB-TES	MRPL4
chr19	10257168	10257698	7	530	3.35125	postTSS1KB-TES	CTD-2369P2.5
chr19	39005040	39005179	4	139	3.3504	Summary	0
chr19	39005040	39005179	4	139	3.3504	postTSS1KB-TES	FBXO27
chrX	150364448	150364505	7	57	3.34717	Summary	1
chrX	150364448	150364505	7	57	3.34717	CpG-island	CpG54457
chrX	150364448	150364505	7	57	3.34717	postTSS1KB-TES	MAMLD1
chr3	31532061	31532931	84	870	3.34334	Summary	1
chr3	31532061	31532931	84	870	3.34334	CpG-island	CpG33555
chr3	31532061	31532931	84	870	3.34334	TSS	STT3B
chr1	20336242	20336830	12	588	0.300161	Summary	0
chr1	20336242	20336830	12	588	0.300161	postTSS1KB-TES	VWA5B1
chr5	60628200	60629177	7	977	3.3281	Summary	0
chr5	60628200	60629177	7	977	3.3281	postTSS1KB-TES	DEPDC1B
chr16	88282972	88284758	30	1786	0.301295	Summary	0
chr16	88282972	88284758	30	1786	0.301295	postTSS1KB-TES	LA16c-444G7.1
chr11	66720403	66722121	29	1718	0.301369	Summary	0
chr11	66720403	66722121	29	1718	0.301369	postTSS1KB-TES	SPTBN2
chr22	47607660	47608699	11	1039	3.31773	Summary	0
chr19	37997625	37998533	12	908	3.31381	Summary	0
chr19	37997625	37998533	12	908	3.31381	postTSS1KB-TES	SIPA1L3
chr15	76370947	76372537	19	1590	3.30866	Summary	0
chr15	76370947	76372537	19	1590	3.30866	postTSS1KB-TES	SCAPER
chr11_KI270927v1_alt	44548	44588	4	40	0.302443	Summary	1
chr11_KI270927v1_alt	44548	44588	4	40	0.302443	CpG-island	CpG8912
chr1	41630520	41631464	11	944	3.30207	Summary	0
chr1	41630520	41631464	11	944	3.30207	postTSS1KB-TES	HIVEP3
chrX	69504701	69505231	82	530	3.30089	Summary	1
chrX	69504701	69505231	82	530	3.30089	CpG-island	CpG53563
chrX	69504701	69505231	82	530	3.30089	TSS	AL158069.1
chrX	69504701	69505231	82	530	3.30089	TSS	FAM155B
chr19	539084	541439	119	2355	3.30076	Summary	2
chr19	539084	541439	119	2355	3.30076	CpG-island	CpG22609
chr19	539084	541439	119	2355	3.30076	CpG-island	CpG22610
chr19	539084	541439	119	2355	3.30076	postTSS1KB-TES	CDC34
chr13	49672186	49673008	7	822	3.30035	Summary	0
chr13	49672186	49673008	7	822	3.30035	postTSS1KB-TES	EBPL
chr13	110458418	110459156	16	738	3.29705	Summary	0
chr13	110458418	110459156	16	738	3.29705	postTSS1KB-TES	COL4A2
chr13	110458418	110459156	16	738	3.29705	postTSS1KB-TES	COL4A2-AS2
chr11	38966428	38967607	13	1179	3.29251	Summary	0
chr19	45826120	45826195	5	75	3.28862	Summary	0
chr19	45826120	45826195	5	75	3.28862	postTSS1KB-TES	SYMPK
chr1	57909866	57910550	6	684	3.28712	Summary	0
chr1	57909866	57910550	6	684	3.28712	postTSS1KB-TES	DAB1
chr1	20594033	20595821	24	1788	3.28034	Summary	0
chr1	20594033	20595821	24	1788	3.28034	postTSS1KB-TES	CDA
chr14	72419452	72420000	6	548	3.2803	Summary	0
chr14	72419452	72420000	6	548	3.2803	postTSS1KB-TES	RGS6
chr1	116730418	116731080	10	662	3.27693	Summary	0
chr19	14730904	14731654	11	750	3.27438	Summary	0
chr19	14730904	14731654	11	750	3.27438	postTSS1KB-TES	ZNF333
chr11	69511113	69512035	20	922	3.27381	Summary	0
chr16	49586486	49586797	9	311	3.27365	Summary	0
chr16	49586486	49586797	9	311	3.27365	postTSS1KB-TES	ZNF423
chr16_KI270728v1_random	1345745	1346125	19	380	3.26761	Summary	1
chr16_KI270728v1_random	1345745	1346125	19	380	3.26761	CpG-island	CpG18378
chr1	155187763	155192450	374	4687	3.26598	Summary	1
chr1	155187763	155192450	374	4687	3.26598	CpG-island	CpG2957
chr1	155187763	155192450	374	4687	3.26598	TSS	RP11-201K10.3
chr1	155187763	155192450	374	4687	3.26598	TSS	MUC1
chr1	155187763	155192450	374	4687	3.26598	TSS	AC234582.2
chr1	155187763	155192450	374	4687	3.26598	TSS	AC234582.1
chr1	155187763	155192450	374	4687	3.26598	postTSS1KB-TES	MUC1
chr1	155187763	155192450	374	4687	3.26598	postTSS1KB-TES	AC234582.2
chr1	155187763	155192450	374	4687	3.26598	postTSS1KB-TES	AC234582.1
chr22	38480394	38481337	9	943	3.26549	Summary	0
chr22	38480394	38481337	9	943	3.26549	postTSS1KB-TES	KDELR3
chr9	82776977	82777922	5	945	3.26519	Summary	0
chrX	1365199	1367783	417	2584	3.26106	Summary	1
chrX	1365199	1367783	417	2584	3.26106	CpG-island	CpG52771
chrX	1365199	1367783	417	2584	3.26106	postTSS1KB-TES	IL3RA
chr13	46258276	46259562	7	1286	3.25774	Summary	0
chr13	46258276	46259562	7	1286	3.25774	postTSS1KB-TES	LRRC63
chr5	6684613	6684947	8	334	3.25738	Summary	0
chr1	202181695	202181937	3	242	3.25721	Summary	0
chr1	202181695	202181937	3	242	3.25721	postTSS1KB-TES	PTPRVP
chr12	132391009	132393546	99	2537	3.25343	Summary	1
chr12	132391009	132393546	99	2537	3.25343	CpG-island	CpG11280
chr11	6194801	6195514	4	713	3.25108	Summary	0
chr7	158314014	158316490	48	2476	3.24842	Summary	0
chr7	158314014	158316490	48	2476	3.24842	postTSS1KB-TES	PTPRN2
chr15	66539556	66541195	13	1639	3.24595	Summary	0
chr15	66539556	66541195	13	1639	3.24595	postTSS1KB-TES	ZWILCH
chr6	5537400	5538597	13	1197	3.24507	Summary	0
chr6	5537400	5538597	13	1197	3.24507	postTSS1KB-TES	FARS2
chr10	90831381	90832394	19	1013	3.24201	Summary	0
chr10	90831381	90832394	19	1013	3.24201	postTSS1KB-TES	HTR7
chr2	224354074	224355558	15	1484	3.24172	Summary	0
chr11	25514803	25516509	19	1706	3.24145	Summary	0
chr3	482086	484128	105	2042	3.24129	Summary	1
chr3	482086	484128	105	2042	3.24129	CpG-island	CpG33162
chr7	27108009	27108045	5	36	3.23883	Summary	1
chr7	27108009	27108045	5	36	3.23883	CpG-island	CpG45933
chr7	27108009	27108045	5	36	3.23883	TSS	HOXA-AS2
chr7	27108009	27108045	5	36	3.23883	postTSS1KB-TES	HOXA3
chr3	129378869	129380784	8	1915	3.23772	Summary	0
chr3	129378869	129380784	8	1915	3.23772	TSS	RP11-529F4.1
chrY	1365199	1367802	420	2603	3.23653	Summary	1
chrY	1365199	1367802	420	2603	3.23653	CpG-island	CpG54817
chr7	83773601	83774238	6	637	3.23388	Summary	0
chr12	49862035	49862082	3	47	3.23338	Summary	0
chr12	49862035	49862082	3	47	3.23338	TSS	RP11-70F11.7
chr6	159128868	159129712	24	844	3.2331	Summary	1
chr6	159128868	159129712	24	844	3.2331	CpG-island	CpG43627
chr18	57026830	57028113	20	1283	3.23284	Summary	0
chr18	57026830	57028113	20	1283	3.23284	TSS	WDR7-OT1
chr18	57026830	57028113	20	1283	3.23284	postTSS1KB-TES	WDR7
chr11_KI270927v1_alt	48631	50717	91	2086	3.23181	Summary	1
chr11_KI270927v1_alt	48631	50717	91	2086	3.23181	CpG-island	CpG8914
chr2	129913669	129915511	18	1842	3.22903	Summary	0
chr3	166257857	166257906	4	49	3.22545	Summary	0
chr7	151080642	151080866	21	224	3.22505	Summary	1
chr7	151080642	151080866	21	224	3.22505	CpG-island	CpG47774
chr7	151080642	151080866	21	224	3.22505	TSS	FASTK
chr5	175700498	175702168	22	1670	3.2243	Summary	0
chr15	77977877	77979125	25	1248	3.22178	Summary	0
chr15	77977877	77979125	25	1248	3.22178	postTSS1KB-TES	ADAMTS7P3
chr1	220893814	220894560	38	746	3.2214	Summary	1
chr1	220893814	220894560	38	746	3.2214	CpG-island	CpG3912
chr12	70468286	70470009	15	1723	3.22038	Summary	0
chr12	70468286	70470009	15	1723	3.22038	TSS	RP11-588H23.3
chr12	70468286	70470009	15	1723	3.22038	postTSS1KB-TES	RP11-588H23.3
chr2	216432089	216433538	19	1449	3.21961	Summary	0
chr2	216432089	216433538	19	1449	3.21961	postTSS1KB-TES	SMARCAL1
chr2	39111750	39112985	12	1235	3.21729	Summary	0
chr2	39111750	39112985	12	1235	3.21729	postTSS1KB-TES	SOS1
chr19	2319778	2319861	6	83	3.21073	Summary	0
chr19	2319778	2319861	6	83	3.21073	postTSS1KB-TES	LLfos-48D6.2
chr2	119659526	119660482	6	956	3.21006	Summary	0
chr2	119659526	119660482	6	956	3.21006	postTSS1KB-TES	CFAP221
chr20	48663905	48665963	66	2058	3.20485	Summary	1
chr20	48663905	48665963	66	2058	3.20485	CpG-island	CpG30638
chr20	48663905	48665963	66	2058	3.20485	postTSS1KB-TES	PREX1
chr1	14624142	14625377	11	1235	3.20457	Summary	0
chr1	14624142	14625377	11	1235	3.20457	postTSS1KB-TES	KAZN
chr15	20755125	20755727	22	602	3.20378	Summary	1
chr15	20755125	20755727	22	602	3.20378	CpG-island	CpG14531
chr15	20755125	20755727	22	602	3.20378	TSS	RP11-403B2.7
chr15	20755125	20755727	22	602	3.20378	TSS	AC012414.1
chr15	20755125	20755727	22	602	3.20378	postTSS1KB-TES	RP11-403B2.7
chr8	108745536	108746119	7	583	3.19856	Summary	0
chr8	108745536	108746119	7	583	3.19856	postTSS1KB-TES	TMEM74
chr5	142931288	142932436	10	1148	3.19831	Summary	0
chr5	142931288	142932436	10	1148	3.19831	postTSS1KB-TES	ARHGAP26
chr8	118180436	118180925	5	489	0.312792	Summary	0
chr6_KB021644v2_alt	65927	75704	636	9777	3.19634	Summary	1
chr6_KB021644v2_alt	65927	75704	636	9777	3.19634	CpG-island	CpG45149
chr5_KI270791v1_alt	96163	99638	136	3475	3.19216	Summary	0
chr2	239100875	239102891	45	2016	3.19174	Summary	0
chr2	239100875	239102891	45	2016	3.19174	postTSS1KB-TES	HDAC4
chr11	61334324	61336091	19	1767	3.18859	Summary	0
chr11	61334324	61336091	19	1767	3.18859	postTSS1KB-TES	DDB1
chr11	61334324	61336091	19	1767	3.18859	postTSS1KB-TES	DAK
chr15	69539770	69541704	24	1934	3.18108	Summary	0
chr15	69539770	69541704	24	1934	3.18108	postTSS1KB-TES	RP11-279F6.1
chr2_KI270893v1_alt	76481	77115	15	634	3.18016	Summary	0
chr1	5712308	5714370	52	2062	3.17899	Summary	1
chr1	5712308	5714370	52	2062	3.17899	CpG-island	CpG359
chr5	180112005	180114711	115	2706	3.17897	Summary	1
chr5	180112005	180114711	115	2706	3.17897	CpG-island	CpG40998
chr5	180112005	180114711	115	2706	3.17897	postTSS1KB-TES	RASGEF1C
chr12	108594084	108594505	10	421	0.314608	Summary	0
chr12	108594084	108594505	10	421	0.314608	postTSS1KB-TES	TMEM119
chr2	425781	428228	88	2447	3.17695	Summary	1
chr2	425781	428228	88	2447	3.17695	CpG-island	CpG26303
chr2	240601738	240601864	3	126	0.314787	Summary	0
chr2	240601738	240601864	3	126	0.314787	postTSS1KB-TES	CAPN10
chr6	291632	293333	114	1701	3.17642	Summary	1
chr6	291632	293333	114	1701	3.17642	CpG-island	CpG41214
chr6	291632	293333	114	1701	3.17642	TSS	DUSP22
chr6	291632	293333	114	1701	3.17642	postTSS1KB-TES	DUSP22
chr16	88817325	88817637	11	312	3.1731	Summary	0
chr16	88817325	88817637	11	312	3.1731	postTSS1KB-TES	GALNS
chr22	48745961	48746114	3	153	3.1727	Summary	0
chr22	48745961	48746114	3	153	3.1727	postTSS1KB-TES	FAM19A5
chrX	71663614	71664106	7	492	3.17182	Summary	0
chrX	71663614	71664106	7	492	3.17182	postTSS1KB-TES	RP11-402P6.9
chr14	76133327	76134809	23	1482	3.17052	Summary	1
chr14	76133327	76134809	23	1482	3.17052	CpG-island	CpG13810
chr19	58200486	58201768	13	1282	3.16895	Summary	0
chr19	58200486	58201768	13	1282	3.16895	postTSS1KB-TES	ZNF274
chr5	133994518	133995442	11	924	3.16706	Summary	0
chr5	133994518	133995442	11	924	3.16706	postTSS1KB-TES	VDAC1
chr20	61563172	61563266	4	94	3.16508	Summary	0
chr20	61563172	61563266	4	94	3.16508	postTSS1KB-TES	CDH4
chr6	167709181	167710787	23	1606	3.16288	Summary	0
chr11	117466365	117468113	17	1748	3.15964	Summary	0
chr11	117466365	117468113	17	1748	3.15964	postTSS1KB-TES	DSCAML1
chr12	127676026	127677869	16	1843	3.15775	Summary	0
chr8	22310368	22312040	10	1672	3.15488	Summary	0
chr8	22310368	22312040	10	1672	3.15488	postTSS1KB-TES	PIWIL2
chr14	100313496	100313826	6	330	3.15453	Summary	0
chr10	110453770	110454107	9	337	3.15408	Summary	0
chr10	110453770	110454107	9	337	3.15408	postTSS1KB-TES	RP11-525A16.4
chr10	130104996	130106904	34	1908	3.15337	Summary	0
chr10	130104996	130106904	34	1908	3.15337	TSS	RP11-500G10.5
chr10	130104996	130106904	34	1908	3.15337	TSS	CTAGE7P
chr10	130104996	130106904	34	1908	3.15337	postTSS1KB-TES	LINC00959
chr3	101514473	101515304	18	831	3.15097	Summary	0
chr5	67162516	67163340	18	824	3.14967	Summary	1
chr5	67162516	67163340	18	824	3.14967	CpG-island	CpG39336
chr5	67162516	67163340	18	824	3.14967	postTSS1KB-TES	MAST4
chr4	9223202	9223720	12	518	3.14955	Summary	0
chr15	96285068	96286203	18	1135	3.14616	Summary	0
chr15	96285068	96286203	18	1135	3.14616	postTSS1KB-TES	RP11-759A24.3
chr15	96285068	96286203	18	1135	3.14616	postTSS1KB-TES	NR2F2-AS1
chr15	96285068	96286203	18	1135	3.14616	postTSS1KB-TES	RP11-759A24.1
chr8	144505548	144505630	12	82	3.1442	Summary	1
chr8	144505548	144505630	12	82	3.1442	CpG-island	CpG50055
chr8	144505548	144505630	12	82	3.1442	TSS	CTD-2517M22.14
chr8	144505548	144505630	12	82	3.1442	postTSS1KB-TES	GPT
chr1	975746	978966	198	3220	3.14247	Summary	1
chr1	975746	978966	198	3220	3.14247	CpG-island	CpG27
chr1	975746	978966	198	3220	3.14247	postTSS1KB-TES	PLEKHN1
chr1	975746	978966	198	3220	3.14247	postTSS1KB-TES	PERM1
chr9	134832636	134834542	27	1906	3.14237	Summary	0
chr9	134832636	134834542	27	1906	3.14237	postTSS1KB-TES	COL5A1
chr3	9118778	9120018	10	1240	3.14206	Summary	0
chr3	9118778	9120018	10	1240	3.14206	postTSS1KB-TES	SRGAP3
chr8	96534304	96534779	5	475	0.318357	Summary	0
chr8	96534304	96534779	5	475	0.318357	postTSS1KB-TES	SDC2
chr10	49737164	49738882	18	1718	3.13917	Summary	0
chr10	49737164	49738882	18	1718	3.13917	postTSS1KB-TES	OGDHL
chr7	138447962	138449216	12	1254	3.1366	Summary	0
chr16	87472184	87472874	16	690	3.13496	Summary	0
chr16	87472184	87472874	16	690	3.13496	postTSS1KB-TES	ZCCHC14
chr16	87472184	87472874	16	690	3.13496	postTSS1KB-TES	RP11-106D4.2
chr21	10378386	10380306	24	1920	3.13103	Summary	0
chr12_KI270833v1_alt	73155	75189	52	2034	3.12223	Summary	1
chr12_KI270833v1_alt	73155	75189	52	2034	3.12223	CpG-island	CpG11385
chr2	11634346	11635341	19	995	3.12038	Summary	1
chr2	11634346	11635341	19	995	3.12038	CpG-island	CpG26506
chr2	11634346	11635341	19	995	3.12038	postTSS1KB-TES	GREB1
chr12	21661541	21661589	7	48	3.12032	Summary	1
chr12	21661541	21661589	7	48	3.12032	CpG-island	CpG9363
chr12	21661541	21661589	7	48	3.12032	TSS	RP11-59N23.3
chr12	21661541	21661589	7	48	3.12032	postTSS1KB-TES	LDHB
chr20	20824460	20825861	16	1401	3.11912	Summary	0
chr10	133163224	133163332	3	108	3.11826	Summary	0
chr10	133163224	133163332	3	108	3.11826	postTSS1KB-TES	KNDC1
chr1	53283251	53284606	56	1355	3.11769	Summary	1
chr1	53283251	53284606	56	1355	3.11769	CpG-island	CpG1619
chr1	53283251	53284606	56	1355	3.11769	postTSS1KB-TES	LRP8
chr15	54791579	54792607	4	1028	3.11651	Summary	0
chr20	30506758	30506817	3	59	0.321061	Summary	0
chr17	59964519	59964970	42	451	3.10943	Summary	1
chr17	59964519	59964970	42	451	3.10943	CpG-island	CpG20247
chr17	59964519	59964970	42	451	3.10943	TSS	RNFT1
chr17	59964519	59964970	42	451	3.10943	TSS	RP11-178C3.2
chr17	59964519	59964970	42	451	3.10943	postTSS1KB-TES	RP11-178C3.1
chr17	59964519	59964970	42	451	3.10943	postTSS1KB-TES	TBC1D3P1-DHX40P1
chr11	74304875	74305393	7	518	3.10649	Summary	0
chr11	74304875	74305393	7	518	3.10649	postTSS1KB-TES	P4HA3
chr10	47956848	47958001	14	1153	3.1058	Summary	0
chr10	47956848	47958001	14	1153	3.1058	postTSS1KB-TES	CH17-360D5.2
chr10	89267493	89268759	6	1266	3.10449	Summary	0
chr10	89267493	89268759	6	1266	3.10449	postTSS1KB-TES	LIPA
chr20	37361610	37362173	10	563	3.10317	Summary	0
chr20	37361610	37362173	10	563	3.10317	postTSS1KB-TES	SRC
chr1	377023	378746	35	1723	3.09965	Summary	0
chr1	377023	378746	35	1723	3.09965	postTSS1KB-TES	RP4-669L17.10
chr1	202562673	202563279	13	606	3.0958	Summary	0
chr1	202562673	202563279	13	606	3.0958	postTSS1KB-TES	PPP1R12B
chr6_KB021644v2_alt	53199	58954	348	5755	3.09232	Summary	1
chr6_KB021644v2_alt	53199	58954	348	5755	3.09232	CpG-island	CpG45149
chr6_KB021644v2_alt	61448	61616	10	168	3.08898	Summary	1
chr6_KB021644v2_alt	61448	61616	10	168	3.08898	CpG-island	CpG45149
chr3	14522182	14523935	26	1753	3.08622	Summary	0
chr3	14522182	14523935	26	1753	3.08622	postTSS1KB-TES	GRIP2
chr7	102510228	102511921	21	1693	0.32446	Summary	1
chr7	102510228	102511921	21	1693	0.32446	CpG-island	CpG47086
chr7	102510228	102511921	21	1693	0.32446	postTSS1KB-TES	RASA4B
chr7	102510228	102511921	21	1693	0.32446	postTSS1KB-TES	RP11-514P8.8
chr10	92447382	92449196	15	1814	3.08202	Summary	0
chr19	33282805	33283045	7	240	0.324494	Summary	0
chr21	46032362	46033280	24	918	3.0803	Summary	1
chr21	46032362	46033280	24	918	3.0803	CpG-island	CpG31859
chr2	1738772	1739087	6	315	3.0778	Summary	0
chr2	1738772	1739087	6	315	3.0778	postTSS1KB-TES	PXDN
chr3	43022580	43024320	11	1740	3.07711	Summary	0
chr3	43022580	43024320	11	1740	3.07711	postTSS1KB-TES	RP11-136C24.3
chr3	43022580	43024320	11	1740	3.07711	postTSS1KB-TES	FAM198A
chr1	230372967	230374802	13	1835	3.07331	Summary	0
chr1	230372967	230374802	13	1835	3.07331	postTSS1KB-TES	PGBD5
chrX	129981891	129982279	13	388	3.07265	Summary	1
chrX	129981891	129982279	13	388	3.07265	CpG-island	CpG54229
chrX	129981891	129982279	13	388	3.07265	TSS	BCORL1
chrX	129981891	129982279	13	388	3.07265	postTSS1KB-TES	BCORL1
chr9	72655341	72657069	18	1728	3.07108	Summary	0
chr9	72655341	72657069	18	1728	3.07108	TSS	RPS20P24
chr9	72655341	72657069	18	1728	3.07108	postTSS1KB-TES	TMC1
chr14	21091040	21091120	6	80	3.06703	Summary	1
chr14	21091040	21091120	6	80	3.06703	CpG-island	CpG12944
chr14	21091040	21091120	6	80	3.06703	postTSS1KB-TES	ZNF219
chr19	805915	805944	4	29	3.06481	Summary	1
chr19	805915	805944	4	29	3.06481	CpG-island	CpG22664
chr19	805915	805944	4	29	3.06481	TSS	MIR4745
chr19	805915	805944	4	29	3.06481	postTSS1KB-TES	PTBP1
chr12	132283916	132284309	9	393	0.326326	Summary	1
chr12	132283916	132284309	9	393	0.326326	CpG-island	CpG11260
chr12	132283916	132284309	9	393	0.326326	postTSS1KB-TES	GALNT9
chr12	132283916	132284309	9	393	0.326326	postTSS1KB-TES	RP13-895J2.6
chr3	36635418	36636273	13	855	3.06353	Summary	1
chr3	36635418	36636273	13	855	3.06353	CpG-island	CpG33623
chr3	36635418	36636273	13	855	3.06353	postTSS1KB-TES	NBPF21P
chr17	379672	381573	65	1901	3.06301	Summary	0
chr17	379672	381573	65	1901	3.06301	postTSS1KB-TES	RPH3AL
chr6	138241335	138243095	10	1760	3.0628	Summary	0
chr6	138241335	138243095	10	1760	3.0628	postTSS1KB-TES	KIAA1244
chr1_KI270712v1_random	132035	132134	11	99	3.06115	Summary	1
chr1_KI270712v1_random	132035	132134	11	99	3.06115	CpG-island	CpG26212
chr22	11034717	11034855	4	138	0.326697	Summary	0
chr8_KI270926v1_alt	54318	57527	146	3209	3.06037	Summary	1
chr8_KI270926v1_alt	54318	57527	146	3209	3.06037	CpG-island	CpG50300
chr17	82894428	82896258	28	1830	3.06012	Summary	0
chr17	82894428	82896258	28	1830	3.06012	postTSS1KB-TES	TBCD
chr1	85164954	85165916	7	962	3.05668	Summary	0
chr1	85164954	85165916	7	962	3.05668	postTSS1KB-TES	SYDE2
chr5	178095216	178096867	72	1651	0.327333	Summary	0
chr6_KB021644v2_alt	59019	59198	15	179	3.04873	Summary	1
chr6_KB021644v2_alt	59019	59198	15	179	3.04873	CpG-island	CpG45149
chr19	1350422	1351090	9	668	3.04507	Summary	0
chr19	1350422	1351090	9	668	3.04507	postTSS1KB-TES	MUM1
chr9	90427780	90428804	14	1024	3.04465	Summary	0
chr9	90427780	90428804	14	1024	3.04465	postTSS1KB-TES	LINC01508
chr5	65628481	65628968	8	487	3.03956	Summary	0
chr5	65628481	65628968	8	487	3.03956	postTSS1KB-TES	TRAPPC13
chr5	65628481	65628968	8	487	3.03956	postTSS1KB-TES	CTC-534A2.2
chr4_KI270925v1_alt	389175	390680	14	1505	3.03882	Summary	0
chr17_GL383563v3_alt	352726	354627	65	1901	3.0333	Summary	0
chr19	564079	564374	10	295	0.330005	Summary	0
chr18	79589503	79591193	37	1690	3.02985	Summary	0
chr7	27807875	27808691	5	816	3.02475	Summary	0
chr7	27807875	27808691	5	816	3.02475	postTSS1KB-TES	TAX1BP1
chr8_KI270812v1_alt	268630	270619	34	1989	3.02474	Summary	0
chr16_KI270728v1_random	1616367	1616669	22	302	3.02467	Summary	1
chr16_KI270728v1_random	1616367	1616669	22	302	3.02467	CpG-island	CpG18382
chr10	47219514	47221183	13	1669	3.02371	Summary	0
chrUn_GL000216v2	138777	139804	5	1027	0.330755	Summary	0
chrX	154547037	154547065	4	28	3.02124	Summary	1
chrX	154547037	154547065	4	28	3.02124	CpG-island	CpG54591
chrX	154547037	154547065	4	28	3.02124	TSS	G6PD
chrX	154547037	154547065	4	28	3.02124	postTSS1KB-TES	IKBKG
chr1	161442031	161442074	6	43	0.331286	Summary	1
chr1	161442031	161442074	6	43	0.331286	CpG-island	CpG3132
chr6	10740763	10741412	10	649	3.01806	Summary	0
chr22	37053536	37055328	26	1792	3.01155	Summary	0
chr22	37053536	37055328	26	1792	3.01155	TSS	RN7SKP214
chr22	37053536	37055328	26	1792	3.01155	postTSS1KB-TES	KCTD17
chr22	37053536	37055328	26	1792	3.01155	postTSS1KB-TES	RN7SKP214
chr19	47477927	47478527	6	600	3.0102	Summary	0
chr19	47477927	47478527	6	600	3.0102	postTSS1KB-TES	KPTN
chr16	49891762	49892679	9	917	3.00895	Summary	0
chr5	175218011	175220008	26	1997	3.00581	Summary	0
chr1_KI270712v1_random	104901	105279	83	378	3.00316	Summary	1
chr1_KI270712v1_random	104901	105279	83	378	3.00316	CpG-island	CpG26210
chr12	127600617	127601900	10	1283	2.99917	Summary	0
chr22	48677378	48677478	4	100	2.99754	Summary	0
chr22	48677378	48677478	4	100	2.99754	postTSS1KB-TES	FAM19A5
chr2	2794834	2796528	39	1694	2.99746	Summary	0
chr6	167168012	167169042	17	1030	2.996	Summary	0
chr6	167168012	167169042	17	1030	2.996	postTSS1KB-TES	TCP10L2
chr15	89324888	89326441	13	1553	2.99466	Summary	0
chr15	89324888	89326441	13	1553	2.99466	TSS	MIR6766
chr15	89324888	89326441	13	1553	2.99466	postTSS1KB-TES	POLG
chr19	46032625	46034235	17	1610	2.99313	Summary	0
chr2	23684724	23685493	16	769	2.991	Summary	0
chr2	23684724	23685493	16	769	2.991	postTSS1KB-TES	KLHL29
chr5	61605851	61606087	4	236	2.9857	Summary	0
chr7_KI270805v1_alt	160621	163667	62	3046	2.98358	Summary	0
chr14	104836672	104836910	16	238	2.98227	Summary	0
chr14	104836672	104836910	16	238	2.98227	TSS	RPS2P4
chr1	242469955	242470910	22	955	2.98208	Summary	1
chr1	242469955	242470910	22	955	2.98208	CpG-island	CpG4275
chr1	242469955	242470910	22	955	2.98208	postTSS1KB-TES	PLD5
chr4	2954979	2955072	8	93	0.33596	Summary	1
chr4	2954979	2955072	8	93	0.33596	CpG-island	CpG36149
chr4	2954979	2955072	8	93	0.33596	postTSS1KB-TES	NOP14-AS1
chr4	2954979	2955072	8	93	0.33596	postTSS1KB-TES	NOP14
chr2	178437960	178438936	11	976	2.97579	Summary	0
chr2	178437960	178438936	11	976	2.97579	postTSS1KB-TES	AC009948.5
chr2	178437960	178438936	11	976	2.97579	postTSS1KB-TES	PRKRA
chr11	1165491	1166580	18	1089	2.97421	Summary	0
chr11	1165491	1166580	18	1089	2.97421	postTSS1KB-TES	MUC5AC
chr11	134655560	134657967	46	2407	2.96763	Summary	0
chr6_KB021644v2_alt	61244	61366	11	122	2.96633	Summary	1
chr6_KB021644v2_alt	61244	61366	11	122	2.96633	CpG-island	CpG45149
chr10	72077038	72078886	32	1848	2.96382	Summary	0
chr10	72077038	72078886	32	1848	2.96382	postTSS1KB-TES	SPOCK2
chr12	15868629	15869335	4	706	2.96337	Summary	0
chr12	15868629	15869335	4	706	2.96337	postTSS1KB-TES	EPS8
chr3	52405589	52407314	24	1725	0.337638	Summary	0
chr3	52405589	52407314	24	1725	0.337638	postTSS1KB-TES	BAP1
chr14	39419713	39421106	13	1393	2.95891	Summary	0
chr14	39419713	39421106	13	1393	2.95891	postTSS1KB-TES	FBXO33
chr22	49097163	49098601	25	1438	2.95884	Summary	0
chr12	61600669	61601229	3	560	2.95728	Summary	0
chr12	61600669	61601229	3	560	2.95728	TSS	RP11-410B16.1
chr5	53562949	53564732	21	1783	2.95699	Summary	0
chr5	53562949	53564732	21	1783	2.95699	postTSS1KB-TES	NDUFS4
chr17	80560034	80561722	22	1688	2.95262	Summary	0
chr17	80560034	80561722	22	1688	2.95262	postTSS1KB-TES	RPTOR
chr15	101295213	101295309	12	96	2.94651	Summary	1
chr15	101295213	101295309	12	96	2.94651	CpG-island	CpG15951
chr15	101295213	101295309	12	96	2.94651	TSS	SNRPA1
chr15	101295213	101295309	12	96	2.94651	TSS	RP11-299G20.2
chr18	48575068	48575832	17	764	2.94496	Summary	0
chr18	48575068	48575832	17	764	2.94496	postTSS1KB-TES	CTIF
chr17	73858037	73859787	12	1750	2.94154	Summary	0
chr11	362361	364875	87	2514	2.93807	Summary	0
chr7	712347	714342	88	1995	2.93657	Summary	1
chr7	712347	714342	88	1995	2.93657	CpG-island	CpG45274
chr7	712347	714342	88	1995	2.93657	postTSS1KB-TES	PRKAR1B
chr11	1970621	1970729	7	108	2.93557	Summary	0
chr11	1970621	1970729	7	108	2.93557	postTSS1KB-TES	MRPL23
chr19	564821	565210	12	389	0.340841	Summary	0
chr22	23236309	23238013	23	1704	2.93391	Summary	0
chr22	23236309	23238013	23	1704	2.93391	postTSS1KB-TES	BCR
chr2	149180162	149181285	7	1123	2.93355	Summary	0
chr2	149180162	149181285	7	1123	2.93355	postTSS1KB-TES	LYPD6B
chr2	231646175	231648021	25	1846	2.93251	Summary	0
chr2	231646175	231648021	25	1846	2.93251	TSS	RN7SL499P
chr5	179134939	179135649	22	710	2.93222	Summary	0
chr5	179134939	179135649	22	710	2.93222	postTSS1KB-TES	ADAMTS2
chr19	46390843	46391880	31	1037	2.93091	Summary	0
chr19	46390843	46391880	31	1037	2.93091	TSS	AC007193.8
chr19	46390843	46391880	31	1037	2.93091	postTSS1KB-TES	PPP5C
chr7	138924266	138925958	18	1692	2.92582	Summary	0
chr7	138924266	138925958	18	1692	2.92582	postTSS1KB-TES	KIAA1549
chr11	65527599	65529384	27	1785	2.92379	Summary	0
chr11	65527599	65529384	27	1785	2.92379	postTSS1KB-TES	SCYL1
chr18	76393253	76393888	9	635	0.342352	Summary	0
chr18	76393253	76393888	9	635	0.342352	postTSS1KB-TES	ZNF516
chr17_KI270907v1_alt	21064	23027	66	1963	2.92036	Summary	0
chr2	2184652	2187234	79	2582	2.91871	Summary	1
chr2	2184652	2187234	79	2582	2.91871	CpG-island	CpG26348
chr2	2184652	2187234	79	2582	2.91871	postTSS1KB-TES	MYT1L
chr7	4148339	4149326	16	987	2.917	Summary	0
chr7	4148339	4149326	16	987	2.917	postTSS1KB-TES	SDK1
chr6	168840495	168841121	30	626	2.91053	Summary	1
chr6	168840495	168841121	30	626	2.91053	CpG-island	CpG43801
chr16	11021128	11022623	9	1495	2.90839	Summary	0
chr16	11021128	11022623	9	1495	2.90839	postTSS1KB-TES	CLEC16A
chr10	132076058	132077644	30	1586	2.90628	Summary	0
chr10	124476023	124476165	7	142	2.89836	Summary	0
chr10	124476023	124476165	7	142	2.89836	postTSS1KB-TES	LHPP
chr12	130903860	130905963	55	2103	2.89672	Summary	1
chr12	130903860	130905963	55	2103	2.89672	CpG-island	CpG11168
chr12	130903860	130905963	55	2103	2.89672	TSS	Y_RNA
chr21	9613428	9615254	24	1826	2.89618	Summary	1
chr21	9613428	9615254	24	1826	2.89618	CpG-island	CpG31235
chr7	335455	337910	69	2455	2.89514	Summary	1
chr7	335455	337910	69	2455	2.89514	CpG-island	CpG45221
chr3	195337204	195338618	19	1414	2.8946	Summary	0
chr3	195337204	195338618	19	1414	2.8946	postTSS1KB-TES	ACAP2
chr2	198188761	198189499	12	738	2.89459	Summary	0
chr2	198188761	198189499	12	738	2.89459	postTSS1KB-TES	PLCL1
chr2	198188761	198189499	12	738	2.89459	postTSS1KB-TES	AC109589.1
chr8	1127340	1129329	34	1989	2.89317	Summary	0
chr8	1127340	1129329	34	1989	2.89317	postTSS1KB-TES	ERICH1-AS1
chr8	1127340	1129329	34	1989	2.89317	postTSS1KB-TES	CTD-2281E23.2
chr19	2837207	2837367	7	160	2.89269	Summary	0
chr14	47155117	47156098	19	981	2.89146	Summary	0
chr14	47155117	47156098	19	981	2.89146	postTSS1KB-TES	MDGA2
chr7	4133806	4135583	36	1777	2.88825	Summary	0
chr7	4133806	4135583	36	1777	2.88825	postTSS1KB-TES	SDK1
chr11	126202791	126204197	14	1406	2.88161	Summary	0
chr11	126202791	126204197	14	1406	2.88161	postTSS1KB-TES	RPUSD4
chr6	73344344	73344754	8	410	2.8809	Summary	0
chrX	54021490	54023237	23	1747	2.87956	Summary	1
chrX	54021490	54023237	23	1747	2.87956	CpG-island	CpG53459
chrX	54021490	54023237	23	1747	2.87956	postTSS1KB-TES	PHF8
chr14	94561353	94562194	12	841	2.87307	Summary	0
chr14	94561353	94562194	12	841	2.87307	TSS	SERPINA4
chr14	94561353	94562194	12	841	2.87307	TSS	SERPINA5
chr14	94561353	94562194	12	841	2.87307	postTSS1KB-TES	SERPINA4
chr6	166457466	166457947	7	481	2.87298	Summary	0
chr6	166457466	166457947	7	481	2.87298	postTSS1KB-TES	RPS6KA2
chr2	113554064	113555306	35	1242	2.87119	Summary	1
chr2	113554064	113555306	35	1242	2.87119	CpG-island	CpG27922
chr2	113554064	113555306	35	1242	2.87119	postTSS1KB-TES	PGM5P4
chr1	2808300	2808447	3	147	2.87052	Summary	0
chr10	133040651	133043041	86	2390	2.86856	Summary	1
chr10	133040651	133043041	86	2390	2.86856	CpG-island	CpG6421
chr6	44081532	44082079	7	547	2.86637	Summary	0
chr9	130899543	130899584	5	41	2.86532	Summary	0
chr6	97542205	97542452	7	247	2.86355	Summary	0
chr12	29753417	29754214	12	797	2.86331	Summary	0
chr12	29753417	29754214	12	797	2.86331	postTSS1KB-TES	TMTC1
chr8	103105111	103106951	22	1840	2.86169	Summary	0
chr8	21779565	21780510	12	945	2.86078	Summary	0
chr8	21779565	21780510	12	945	2.86078	postTSS1KB-TES	GFRA2
chr10	132791180	132793760	80	2580	2.86028	Summary	1
chr10	132791180	132793760	80	2580	2.86028	CpG-island	CpG6381
chr19	35015889	35016363	8	474	0.349664	Summary	0
chr19	35015889	35016363	8	474	0.349664	postTSS1KB-TES	GRAMD1A
chr19	35015889	35016363	8	474	0.349664	postTSS1KB-TES	CTD-2527I21.14
chr9	137808904	137810998	89	2094	2.85955	Summary	2
chr9	137808904	137810998	89	2094	2.85955	CpG-island	CpG52555
chr9	137808904	137810998	89	2094	2.85955	CpG-island	CpG52556
chr9	137808904	137810998	89	2094	2.85955	postTSS1KB-TES	EHMT1
chr10	29585581	29586338	17	757	2.85359	Summary	0
chr10	29585581	29586338	17	757	2.85359	postTSS1KB-TES	SVIL
chr7	149554778	149554846	8	68	2.84593	Summary	0
chr7	149554778	149554846	8	68	2.84593	postTSS1KB-TES	ZNF767P
chr6	423455	425596	124	2141	2.84452	Summary	1
chr6	423455	425596	124	2141	2.84452	CpG-island	CpG41217
chr19	17973157	17974865	39	1708	2.83904	Summary	1
chr19	17973157	17974865	39	1708	2.83904	CpG-island	CpG24084
chr19	17973157	17974865	39	1708	2.83904	postTSS1KB-TES	KCNN1
chr5	139520906	139522620	24	1714	2.83886	Summary	0
chr1	2983268	2983949	15	681	2.83644	Summary	0
chr17	1279980	1280074	7	94	2.83531	Summary	0
chr17	1279980	1280074	7	94	2.83531	TSS	TUSC5
chr4_KI270786v1_alt	73999	75504	14	1505	2.83253	Summary	0
chr4_KI270896v1_alt	73999	75504	14	1505	2.83019	Summary	0
chr7_KI270805v1_alt	203900	203955	5	55	2.82599	Summary	0
chr10	133444589	133444645	3	56	0.353923	Summary	0
chr13	20973868	20974822	10	954	2.82099	Summary	0
chr13	20973868	20974822	10	954	2.82099	postTSS1KB-TES	LATS2
chr16_KI270854v1_alt	6472	8127	62	1655	2.8189	Summary	0
chr1	211478099	211479867	42	1768	2.8173	Summary	1
chr1	211478099	211479867	42	1768	2.8173	CpG-island	CpG3795
chr1	211478099	211479867	42	1768	2.8173	postTSS1KB-TES	RD3
chr1	61074606	61076176	19	1570	2.81678	Summary	0
chr1	61074606	61076176	19	1570	2.81678	postTSS1KB-TES	NFIA
chr11	22548799	22549091	7	292	2.81282	Summary	0
chr7	30870582	30872114	11	1532	2.81261	Summary	0
chr7	30870582	30872114	11	1532	2.81261	postTSS1KB-TES	INMT-FAM188B
chr7	30870582	30872114	11	1532	2.81261	postTSS1KB-TES	FAM188B
chr7	30870582	30872114	11	1532	2.81261	postTSS1KB-TES	RP5-877J2.1
chr15	62932345	62932933	3	588	2.81211	Summary	0
chr1	4665178	4667160	52	1982	2.8118	Summary	1
chr1	4665178	4667160	52	1982	2.8118	CpG-island	CpG356
chr1	4665178	4667160	52	1982	2.8118	postTSS1KB-TES	AJAP1
chr13	111517031	111519216	41	2185	2.80864	Summary	0
chr2	236735709	236736506	7	797	2.80742	Summary	0
chr2	236735709	236736506	7	797	2.80742	postTSS1KB-TES	AC011286.1
chr7_KI270805v1_alt	71349	73119	39	1770	2.80629	Summary	0
chr8	61135904	61136830	8	926	2.80563	Summary	0
chr8	61135904	61136830	8	926	2.80563	postTSS1KB-TES	CLVS1
chr22	30366612	30366781	5	169	0.356457	Summary	0
chr22	30366612	30366781	5	169	0.356457	postTSS1KB-TES	CCDC157
chr5	165918820	165919978	25	1158	2.80031	Summary	0
chr22	26607056	26608874	22	1818	2.79918	Summary	0
chr22	26607056	26608874	22	1818	2.79918	postTSS1KB-TES	CRYBB1
chr7	157423200	157425058	35	1858	2.79715	Summary	1
chr7	157423200	157425058	35	1858	2.79715	CpG-island	CpG47926
chr22	19041831	19042385	15	554	0.357559	Summary	0
chr22	19041831	19042385	15	554	0.357559	postTSS1KB-TES	DGCR2
chr13	24738328	24740173	20	1845	2.79469	Summary	0
chr7	73410274	73410501	8	227	0.357852	Summary	0
chrX	70433642	70434634	49	992	2.79404	Summary	1
chrX	70433642	70434634	49	992	2.79404	CpG-island	CpG53577
chr6	45502340	45503452	7	1112	2.79397	Summary	0
chr6	45502340	45503452	7	1112	2.79397	postTSS1KB-TES	RUNX2
chr2	108941960	108943840	41	1880	2.79207	Summary	1
chr2	108941960	108943840	41	1880	2.79207	CpG-island	CpG27839
chr2	108941960	108943840	41	1880	2.79207	postTSS1KB-TES	EDAR
chr11	61549971	61549987	3	16	0.35824	Summary	0
chr11	61549971	61549987	3	16	0.35824	postTSS1KB-TES	SYT7
chr13	113106552	113109810	147	3258	2.78821	Summary	1
chr13	113106552	113109810	147	3258	2.78821	CpG-island	CpG12724
chr13	113106552	113109810	147	3258	2.78821	TSS	F7
chr13	113106552	113109810	147	3258	2.78821	postTSS1KB-TES	F7
chr8	54174358	54174414	3	56	2.78626	Summary	0
chr11	69804727	69806196	21	1469	2.78565	Summary	0
chr2	19245805	19247498	15	1693	2.78522	Summary	0
chr2	19245805	19247498	15	1693	2.78522	postTSS1KB-TES	LINC01376
chr11	70557335	70558460	23	1125	2.78282	Summary	0
chr11	70557335	70558460	23	1125	2.78282	postTSS1KB-TES	SHANK2
chrUn_GL000216v2	34579	36471	14	1892	0.359379	Summary	0
chr16	89738132	89739964	33	1832	2.78078	Summary	0
chr16	89738132	89739964	33	1832	2.78078	postTSS1KB-TES	ZNF276
chr16	89738132	89739964	33	1832	2.78078	postTSS1KB-TES	FANCA
chr1	245673173	245673446	26	273	0.359945	Summary	1
chr1	245673173	245673446	26	273	0.359945	CpG-island	CpG4327
chr1	245673173	245673446	26	273	0.359945	postTSS1KB-TES	KIF26B
chr1	36305419	36307134	92	1715	2.77733	Summary	1
chr1	36305419	36307134	92	1715	2.77733	CpG-island	CpG1229
chr1	36305419	36307134	92	1715	2.77733	TSS	SH3D21
chr2	53323143	53324105	29	962	2.77621	Summary	0
chr22	32897080	32898210	14	1130	2.77555	Summary	0
chr22	32897080	32898210	14	1130	2.77555	postTSS1KB-TES	SYN3
chr2	11156578	11156774	6	196	0.360753	Summary	0
chr2	11156578	11156774	6	196	0.360753	postTSS1KB-TES	PQLC3
chr19	39314189	39314302	7	113	2.77061	Summary	1
chr19	39314189	39314302	7	113	2.77061	CpG-island	CpG24663
chr19	39314189	39314302	7	113	2.77061	postTSS1KB-TES	LRFN1
chr13	27395071	27395968	9	897	2.7703	Summary	0
chr21	41688417	41690386	44	1969	2.76333	Summary	1
chr21	41688417	41690386	44	1969	2.76333	CpG-island	CpG31636
chr21	41688417	41690386	44	1969	2.76333	postTSS1KB-TES	LINC00111
chr5	1965735	1967144	18	1409	2.76221	Summary	0
chr5	1965735	1967144	18	1409	2.76221	TSS	RP11-259O2.2
chr5	1965735	1967144	18	1409	2.76221	TSS	RP11-259O2.3
chr5	1965735	1967144	18	1409	2.76221	postTSS1KB-TES	RP11-259O2.2
chr1	25684471	25686095	20	1624	2.76185	Summary	0
chr1	25684471	25686095	20	1624	2.76185	postTSS1KB-TES	MAN1C1
chr2	219668444	219669636	11	1192	2.75902	Summary	0
chr1	1209251	1209359	7	108	2.75684	Summary	0
chr5	178394239	178397708	189	3469	2.75584	Summary	1
chr5	178394239	178397708	189	3469	2.75584	CpG-island	CpG40910
chr5	178394239	178397708	189	3469	2.75584	postTSS1KB-TES	COL23A1
chr7	130577175	130578440	39	1265	2.75515	Summary	1
chr7	130577175	130578440	39	1265	2.75515	CpG-island	CpG47450
chr7	130577175	130578440	39	1265	2.75515	postTSS1KB-TES	COPG2
chr17	76800205	76802045	15	1840	2.75328	Summary	0
chr17	76800205	76802045	15	1840	2.75328	postTSS1KB-TES	CTD-2246P4.1
chrUn_KI270750v1	117007	118862	24	1855	2.75079	Summary	1
chrUn_KI270750v1	117007	118862	24	1855	2.75079	CpG-island	CpG52663
chr6	109289918	109291427	52	1509	2.75025	Summary	1
chr6	109289918	109291427	52	1509	2.75025	CpG-island	CpG43025
chr6	109289918	109291427	52	1509	2.75025	TSS	PTCHD3P3
chr6	109289918	109291427	52	1509	2.75025	postTSS1KB-TES	CCDC162P
chr6_GL000253v2_alt	2636632	2638462	31	1830	2.74953	Summary	0
chr1	112695285	112697179	25	1894	2.74821	Summary	0
chr1	112695285	112697179	25	1894	2.74821	TSS	RP11-426L16.3
chr1	112695285	112697179	25	1894	2.74821	postTSS1KB-TES	MOV10
chr1	112695285	112697179	25	1894	2.74821	postTSS1KB-TES	RP11-426L16.3
chr10	1234649	1241088	204	6439	2.74597	Summary	0
chr10	1234649	1241088	204	6439	2.74597	postTSS1KB-TES	ADARB2
chrX	68693989	68694085	8	96	2.74504	Summary	1
chrX	68693989	68694085	8	96	2.74504	CpG-island	CpG53549
chrX	68693989	68694085	8	96	2.74504	postTSS1KB-TES	STARD8
chr6	167422543	167422587	5	44	2.74409	Summary	1
chr6	167422543	167422587	5	44	2.74409	CpG-island	CpG43746
chr12	90823560	90823960	7	400	2.74251	Summary	1
chr12	90823560	90823960	7	400	2.74251	CpG-island	CpG10428
chr13	113751488	113753503	133	2015	2.74194	Summary	1
chr13	113751488	113753503	133	2015	2.74194	CpG-island	CpG12775
chr13	113751488	113753503	133	2015	2.74194	TSS	LINC00552
chr8_KI270816v1_alt	168949	170595	59	1646	2.74189	Summary	1
chr8_KI270816v1_alt	168949	170595	59	1646	2.74189	CpG-island	CpG50179
chr6	16328018	16328127	5	109	2.74171	Summary	1
chr6	16328018	16328127	5	109	2.74171	CpG-island	CpG41544
chr6	16328018	16328127	5	109	2.74171	postTSS1KB-TES	ATXN1
chr7	75049770	75051163	21	1393	2.74075	Summary	0
chr7	75049770	75051163	21	1393	2.74075	postTSS1KB-TES	WBSCR16
chr2	45943856	45945592	14	1736	2.73938	Summary	0
chr2	45943856	45945592	14	1736	2.73938	postTSS1KB-TES	PRKCE
chrX	30215053	30216749	34	1696	2.73667	Summary	1
chrX	30215053	30216749	34	1696	2.73667	CpG-island	CpG53110
chrX	30215053	30216749	34	1696	2.73667	TSS	MAGEB2
chrX	30215053	30216749	34	1696	2.73667	postTSS1KB-TES	MAGEB2
chr6	168076454	168076782	3	328	0.365749	Summary	0
chr6	168076454	168076782	3	328	0.365749	postTSS1KB-TES	FRMD1
chr7	157519758	157520082	11	324	2.73376	Summary	0
chr11	129579832	129581425	16	1593	2.73374	Summary	0
chr13	31026717	31028278	11	1561	2.73154	Summary	0
chr6	134259428	134260438	8	1010	2.73096	Summary	0
chr6	134259428	134260438	8	1010	2.73096	postTSS1KB-TES	SGK1
chr4	185780641	185782111	16	1470	2.72778	Summary	0
chr4	185780641	185782111	16	1470	2.72778	postTSS1KB-TES	SORBS2
chr16	407326	408498	57	1172	2.72581	Summary	0
chr16	407326	408498	57	1172	2.72581	postTSS1KB-TES	NME4
chr16	407326	408498	57	1172	2.72581	postTSS1KB-TES	DECR2
chr1	147680067	147681764	39	1697	2.7249	Summary	1
chr1	147680067	147681764	39	1697	2.7249	CpG-island	CpG2711
chr15_KI270905v1_alt	1394670	1396435	28	1765	2.72482	Summary	0
chr10	7171132	7172916	55	1784	2.72389	Summary	1
chr10	7171132	7172916	55	1784	2.72389	CpG-island	CpG4569
chr10	7171132	7172916	55	1784	2.72389	postTSS1KB-TES	SFMBT2
chr4	189740446	189741951	14	1505	2.72245	Summary	0
chr20	3740005	3741566	15	1561	2.71937	Summary	0
chr20	3740005	3741566	15	1561	2.71937	postTSS1KB-TES	HSPA12B
chr13	52248050	52248695	11	645	2.71884	Summary	0
chr13	52248050	52248695	11	645	2.71884	postTSS1KB-TES	RP11-248G5.8
chr13	52248050	52248695	11	645	2.71884	postTSS1KB-TES	TPTE2P2
chr12	122985120	122985390	9	270	2.71843	Summary	0
chr12	122985120	122985390	9	270	2.71843	postTSS1KB-TES	PITPNM2
chr8	30087754	30088996	47	1242	2.71753	Summary	1
chr8	30087754	30088996	47	1242	2.71753	CpG-island	CpG48656
chr2	109530290	109530381	3	91	2.71637	Summary	0
chr18	79510892	79510914	3	22	2.71226	Summary	1
chr18	79510892	79510914	3	22	2.71226	CpG-island	CpG22428
chr18	79510892	79510914	3	22	2.71226	postTSS1KB-TES	NFATC1
chr3	62123768	62125501	18	1733	2.71226	Summary	0
chr3	62123768	62125501	18	1733	2.71226	TSS	RP11-154D3.1
chr3	62123768	62125501	18	1733	2.71226	postTSS1KB-TES	PTPRG
chr6_KB021644v2_alt	65814	65902	8	88	2.71202	Summary	1
chr6_KB021644v2_alt	65814	65902	8	88	2.71202	CpG-island	CpG45149
chr11	72105062	72106095	14	1033	2.71024	Summary	0
chr11	72105062	72106095	14	1033	2.71024	postTSS1KB-TES	LRTOMT
chrX	119404901	119406583	17	1682	2.70995	Summary	0
chrX	119404901	119406583	17	1682	2.70995	postTSS1KB-TES	SLC25A43
chr1	156215685	156217584	56	1899	2.70933	Summary	1
chr1	156215685	156217584	56	1899	2.70933	CpG-island	CpG3009
chr1	156215685	156217584	56	1899	2.70933	postTSS1KB-TES	PMF1-BGLAP
chr1	156215685	156217584	56	1899	2.70933	postTSS1KB-TES	PMF1
chr12	4119007	4121005	20	1998	2.70921	Summary	0
chr12	4119007	4121005	20	1998	2.70921	TSS	RP11-320N7.1
chr7	593408	593434	4	26	2.70865	Summary	0
chr7	593408	593434	4	26	2.70865	postTSS1KB-TES	PRKAR1B
chr1	245589382	245590844	35	1462	2.70812	Summary	1
chr1	245589382	245590844	35	1462	2.70812	CpG-island	CpG4325
chr1	245589382	245590844	35	1462	2.70812	postTSS1KB-TES	KIF26B
chr7	63580080	63581781	35	1701	2.70794	Summary	1
chr7	63580080	63581781	35	1701	2.70794	CpG-island	CpG46409
chr7	63580080	63581781	35	1701	2.70794	postTSS1KB-TES	TNRC18P2
chr10	428391	430382	23	1991	2.70757	Summary	0
chr10	428391	430382	23	1991	2.70757	TSS	RN7SL754P
chr10	428391	430382	23	1991	2.70757	postTSS1KB-TES	DIP2C
chr10	428391	430382	23	1991	2.70757	postTSS1KB-TES	RN7SL754P
chrX	10015383	10015446	11	63	2.7063	Summary	1
chrX	10015383	10015446	11	63	2.7063	CpG-island	CpG52889
chrX	10015383	10015446	11	63	2.7063	TSS	WWC3
chr10	123282798	123284522	39	1724	2.70108	Summary	1
chr10	123282798	123284522	39	1724	2.70108	CpG-island	CpG6189
chr1	32974814	32974883	7	69	2.69835	Summary	1
chr1	32974814	32974883	7	69	2.69835	CpG-island	CpG1148
chr10	12519740	12519821	8	81	2.69702	Summary	0
chr10	12519740	12519821	8	81	2.69702	postTSS1KB-TES	CAMK1D
chr12	1565573	1567449	27	1876	2.69632	Summary	0
chr12	1565573	1567449	27	1876	2.69632	postTSS1KB-TES	WNT5B
chr12	1565573	1567449	27	1876	2.69632	postTSS1KB-TES	FBXL14
chr5	153036280	153037155	29	875	2.69422	Summary	0
chr5	153036280	153037155	29	875	2.69422	postTSS1KB-TES	LINC01470
chr1	47780527	47781885	25	1358	2.6925	Summary	0
chr1	47780527	47781885	25	1358	2.6925	postTSS1KB-TES	TRABD2B
chr17	80023941	80024144	16	203	2.69001	Summary	1
chr17	80023941	80024144	16	203	2.69001	CpG-island	CpG20729
chr17	80023941	80024144	16	203	2.69001	TSS	CTD-2529O21.2
chr17	80023941	80024144	16	203	2.69001	postTSS1KB-TES	TBC1D16
chr11	46347727	46348046	35	319	2.68848	Summary	1
chr11	46347727	46348046	35	319	2.68848	CpG-island	CpG7320
chr11	46347727	46348046	35	319	2.68848	postTSS1KB-TES	DGKZ
chr17_KI270862v1_alt	265380	267359	46	1979	2.68758	Summary	2
chr17_KI270862v1_alt	265380	267359	46	1979	2.68758	CpG-island	CpG21315
chr17_KI270862v1_alt	265380	267359	46	1979	2.68758	CpG-island	CpG21316
chr8	142699925	142701849	98	1924	2.68745	Summary	1
chr8	142699925	142701849	98	1924	2.68745	CpG-island	CpG49890
chr8	142699925	142701849	98	1924	2.68745	TSS	LY6K
chr8	142699925	142701849	98	1924	2.68745	postTSS1KB-TES	LY6K
chr8	143691705	143693350	52	1645	2.68548	Summary	1
chr8	143691705	143693350	52	1645	2.68548	CpG-island	CpG49957
chr8	143691705	143693350	52	1645	2.68548	postTSS1KB-TES	ZNF707
chr11	1286674	1288326	81	1652	2.6852	Summary	1
chr11	1286674	1288326	81	1652	2.6852	CpG-island	CpG6659
chr11	1286674	1288326	81	1652	2.6852	postTSS1KB-TES	TOLLIP
chr16_KI270728v1_random	1107391	1109117	118	1726	2.6837	Summary	1
chr16_KI270728v1_random	1107391	1109117	118	1726	2.6837	CpG-island	CpG18373
chr16_KI270728v1_random	1107391	1109117	118	1726	2.6837	TSS	AC007908.1
chr14	31559570	31560241	24	671	2.68361	Summary	0
chr14	31559570	31560241	24	671	2.68361	postTSS1KB-TES	NUBPL
chr14	31559570	31560241	24	671	2.68361	postTSS1KB-TES	CTD-2213F21.3
chr6	148829527	148830991	6	1464	2.68279	Summary	0
chr6	148829527	148830991	6	1464	2.68279	postTSS1KB-TES	UST
chr20	57839859	57841308	25	1449	2.68271	Summary	0
chr16	89230258	89231393	19	1135	2.68269	Summary	0
chr16	89230258	89231393	19	1135	2.68269	postTSS1KB-TES	ZNF778
chr2	231297510	231298322	9	812	2.68206	Summary	0
chr2	231297510	231298322	9	812	2.68206	postTSS1KB-TES	ARMC9
chr20	58888973	58890037	108	1064	2.6817	Summary	1
chr20	58888973	58890037	108	1064	2.6817	CpG-island	CpG30816
chr20	58888973	58890037	108	1064	2.6817	TSS	RP1-309F20.3
chr20	58888973	58890037	108	1064	2.6817	postTSS1KB-TES	GNAS
chr10	132981998	132984293	90	2295	2.68152	Summary	1
chr10	132981998	132984293	90	2295	2.68152	CpG-island	CpG6411
chr19	13299196	13299266	5	70	2.67874	Summary	1
chr19	13299196	13299266	5	70	2.67874	CpG-island	CpG23841
chr19	13299196	13299266	5	70	2.67874	postTSS1KB-TES	CACNA1A
chr5	172555659	172555715	3	56	2.67474	Summary	0
chr19	31095984	31096754	17	770	2.67318	Summary	0
chr14	90538056	90539787	24	1731	2.66921	Summary	0
chr14	90538056	90539787	24	1731	2.66921	postTSS1KB-TES	TTC7B
chr6	4549412	4550692	20	1280	2.66838	Summary	0
chr19	23628164	23629017	15	853	2.66762	Summary	0
chr19	23628164	23629017	15	853	2.66762	postTSS1KB-TES	ZNF675
chr1	247936730	247937731	39	1001	2.66656	Summary	1
chr1	247936730	247937731	39	1001	2.66656	CpG-island	CpG4387
chr1	247936730	247937731	39	1001	2.66656	TSS	CLK3P2
chr1	247936730	247937731	39	1001	2.66656	TSS	OR2L13
chr1	6299556	6301493	44	1937	2.66635	Summary	0
chr1	6299556	6301493	44	1937	2.66635	postTSS1KB-TES	ACOT7
chr21	42056194	42056676	9	482	2.66158	Summary	0
chr17	81717438	81717687	7	249	2.65939	Summary	0
chr17	81717438	81717687	7	249	2.65939	postTSS1KB-TES	SLC25A10
chr17	81717438	81717687	7	249	2.65939	postTSS1KB-TES	SLC25A10
chr20	45640518	45642207	39	1689	2.65847	Summary	0
chr20	45640518	45642207	39	1689	2.65847	TSS	RPS2P7
chr9	123420467	123420573	8	106	0.376186	Summary	0
chr9	123420467	123420573	8	106	0.376186	postTSS1KB-TES	DENND1A
chr1	240207011	240208803	63	1792	2.65771	Summary	1
chr1	240207011	240208803	63	1792	2.65771	CpG-island	CpG4242
chr1	240207011	240208803	63	1792	2.65771	postTSS1KB-TES	FMN2
chr1	3890944	3893141	70	2197	2.65562	Summary	1
chr1	3890944	3893141	70	2197	2.65562	CpG-island	CpG346
chr1	3890944	3893141	70	2197	2.65562	postTSS1KB-TES	C1orf174
chr5	26472297	26472845	8	548	2.65553	Summary	0
chr7	1852093	1852137	3	44	0.376755	Summary	0
chr7	1852093	1852137	3	44	0.376755	postTSS1KB-TES	MAD1L1
chr19	33511732	33513678	36	1946	2.65353	Summary	0
chr19	33511732	33513678	36	1946	2.65353	postTSS1KB-TES	PEPD
chr18	14448324	14450273	27	1949	2.65274	Summary	1
chr18	14448324	14450273	27	1949	2.65274	CpG-island	CpG21659
chr18	14448324	14450273	27	1949	2.65274	TSS	LONRF2P1
chr18	14448324	14450273	27	1949	2.65274	postTSS1KB-TES	LONRF2P1
chr3	42201856	42203381	41	1525	2.65025	Summary	1
chr3	42201856	42203381	41	1525	2.65025	CpG-island	CpG33698
chr3	42201856	42203381	41	1525	2.65025	postTSS1KB-TES	TRAK1
chr17	61369662	61370640	16	978	2.65002	Summary	0
chr17	61369662	61370640	16	978	2.65002	postTSS1KB-TES	BCAS3
chr17	61369662	61370640	16	978	2.65002	postTSS1KB-TES	RP11-332H18.5
chr6	169988067	169988085	3	18	2.64826	Summary	1
chr6	169988067	169988085	3	18	2.64826	CpG-island	CpG43839
chr9	27400353	27401954	8	1601	2.64742	Summary	0
chr9	27400353	27401954	8	1601	2.64742	postTSS1KB-TES	MOB3B
chr16	49488424	49489785	21	1361	2.64604	Summary	0
chr16	49488424	49489785	21	1361	2.64604	postTSS1KB-TES	ZNF423
chr8	50651707	50653546	13	1839	2.64407	Summary	0
chr8	50651707	50653546	13	1839	2.64407	postTSS1KB-TES	SNTG1
chr12	42365168	42366418	8	1250	2.64361	Summary	0
chr12	42365168	42366418	8	1250	2.64361	postTSS1KB-TES	PPHLN1
chr7	158877065	158879793	65	2728	2.64343	Summary	1
chr7	158877065	158879793	65	2728	2.64343	CpG-island	CpG48013
chr7	158877065	158879793	65	2728	2.64343	postTSS1KB-TES	WDR60
chr4	76909447	76910497	4	1050	2.64306	Summary	0
chr2	239123771	239125589	42	1818	2.63881	Summary	1
chr2	239123771	239125589	42	1818	2.63881	CpG-island	CpG29620
chr2	239123771	239125589	42	1818	2.63881	postTSS1KB-TES	HDAC4
chr19	45733463	45733923	29	460	2.6386	Summary	1
chr19	45733463	45733923	29	460	2.6386	CpG-island	CpG24994
chr19	45733463	45733923	29	460	2.6386	TSS	BHMG1
chr3	150858112	150859105	10	993	0.37918	Summary	0
chr3	150858112	150859105	10	993	0.37918	postTSS1KB-TES	CLRN1-AS1
chr1	55018523	55019731	14	1208	2.63622	Summary	0
chr9	5085350	5086980	39	1630	2.6359	Summary	0
chr9	5085350	5086980	39	1630	2.6359	TSS	PDSS1P1
chr9	5085350	5086980	39	1630	2.6359	postTSS1KB-TES	JAK2
chr14	65266559	65268078	25	1519	2.63538	Summary	1
chr14	65266559	65268078	25	1519	2.63538	CpG-island	CpG13634
chr14	65266559	65268078	25	1519	2.63538	TSS	RPL21P7
chr14	65266559	65268078	25	1519	2.63538	TSS	CTD-2509G16.1
chr14	65266559	65268078	25	1519	2.63538	postTSS1KB-TES	CTD-2509G16.5
chr14	65266559	65268078	25	1519	2.63538	postTSS1KB-TES	RPL21P7
chr1	161449739	161449770	3	31	2.63492	Summary	1
chr1	161449739	161449770	3	31	2.63492	CpG-island	CpG3132
chr7	158404055	158405899	43	1844	2.63265	Summary	1
chr7	158404055	158405899	43	1844	2.63265	CpG-island	CpG47994
chr7	158404055	158405899	43	1844	2.63265	postTSS1KB-TES	PTPRN2
chr22	38163627	38165502	16	1875	2.63257	Summary	0
chr22	38163627	38165502	16	1875	2.63257	postTSS1KB-TES	PLA2G6
chr1_KI270712v1_random	105284	105349	14	65	2.63061	Summary	1
chr1_KI270712v1_random	105284	105349	14	65	2.63061	CpG-island	CpG26210
chr22	12097289	12098646	48	1357	2.63025	Summary	1
chr22	12097289	12098646	48	1357	2.63025	CpG-island	CpG31953
chr16	1427306	1427331	3	25	2.62532	Summary	0
chr4	913871	915253	49	1382	0.381066	Summary	2
chr4	913871	915253	49	1382	0.381066	CpG-island	CpG35998
chr4	913871	915253	49	1382	0.381066	CpG-island	CpG35999
chr4	913871	915253	49	1382	0.381066	postTSS1KB-TES	GAK
chr4	947656	948966	31	1310	2.62402	Summary	0
chr4	947656	948966	31	1310	2.62402	postTSS1KB-TES	TMEM175
chr19	14433580	14435526	62	1946	2.62374	Summary	1
chr19	14433580	14435526	62	1946	2.62374	CpG-island	CpG23901
chr19	14433580	14435526	62	1946	2.62374	TSS	PKN1
chr19	14433580	14435526	62	1946	2.62374	postTSS1KB-TES	PKN1
chr17	1323375	1325333	45	1958	2.62355	Summary	2
chr17	1323375	1325333	45	1958	2.62355	CpG-island	CpG18570
chr17	1323375	1325333	45	1958	2.62355	CpG-island	CpG18571
chrX	103310044	103311327	57	1283	2.62334	Summary	1
chrX	103310044	103311327	57	1283	2.62334	CpG-island	CpG53905
chrX	103310044	103311327	57	1283	2.62334	TSS	BEX2
chrX	103310044	103311327	57	1283	2.62334	postTSS1KB-TES	BEX2
chrUn_KI270744v1	11018	14940	52	3922	0.381239	Summary	0
chr5	5977605	5979351	9	1746	2.62248	Summary	0
chr11	45651004	45651065	3	61	2.62172	Summary	0
chr11	45651004	45651065	3	61	2.62172	TSS	RP11-495O11.1
chr11	45651004	45651065	3	61	2.62172	postTSS1KB-TES	CHST1
chr21	8228800	8229775	6	975	0.381542	Summary	1
chr21	8228800	8229775	6	975	0.381542	CpG-island	CpG31198
chr18	79550969	79550979	3	10	0.381597	Summary	1
chr18	79550969	79550979	3	10	0.381597	CpG-island	CpG22436
chr19	53465143	53465507	4	364	2.62047	Summary	0
chr9	136251172	136253324	95	2152	2.62011	Summary	1
chr9	136251172	136253324	95	2152	2.62011	CpG-island	CpG52358
chr9	136251172	136253324	95	2152	2.62011	TSS	WI2-1959D15.1
chr9	136251172	136253324	95	2152	2.62011	postTSS1KB-TES	CR392000.1
chr12	130786660	130788601	46	1941	2.61979	Summary	0
chr1	196933105	196934670	27	1565	2.61906	Summary	0
chr1	196933105	196934670	27	1565	2.61906	postTSS1KB-TES	CFHR2
chr7	1850547	1851545	30	998	2.61861	Summary	1
chr7	1850547	1851545	30	998	2.61861	CpG-island	CpG45419
chr7	1850547	1851545	30	998	2.61861	postTSS1KB-TES	MAD1L1
chr9	76523582	76524059	29	477	2.61426	Summary	1
chr9	76523582	76524059	29	477	2.61426	CpG-island	CpG51263
chr3	143175325	143177072	46	1747	2.61421	Summary	0
chr3	143175325	143177072	46	1747	2.61421	TSS	PBX2P1
chr22	45911607	45912102	14	495	2.61272	Summary	0
chr16	49620523	49622322	24	1799	2.61107	Summary	0
chr16	49620523	49622322	24	1799	2.61107	postTSS1KB-TES	ZNF423
chr1	20400692	20402368	15	1676	2.61029	Summary	0
chr1	20400692	20402368	15	1676	2.61029	postTSS1KB-TES	LINC01141
chr8_KI270926v1_alt	197153	198745	56	1592	2.60963	Summary	1
chr8_KI270926v1_alt	197153	198745	56	1592	2.60963	CpG-island	CpG50308
chr19	36028100	36028976	12	876	2.60422	Summary	0
chr19	36028100	36028976	12	876	2.60422	postTSS1KB-TES	AC002116.7
chr19	36028100	36028976	12	876	2.60422	postTSS1KB-TES	CLIP3
chr17	20110472	20110689	12	217	2.6014	Summary	0
chr17	20110472	20110689	12	217	2.6014	postTSS1KB-TES	SPECC1
chr22	48599974	48601872	37	1898	2.59935	Summary	0
chr22	48599974	48601872	37	1898	2.59935	postTSS1KB-TES	FAM19A5
chr2	126829556	126830499	10	943	0.38474	Summary	0
chr5	10638985	10639182	26	197	2.59869	Summary	1
chr5	10638985	10639182	26	197	2.59869	CpG-island	CpG38730
chr5	10638985	10639182	26	197	2.59869	postTSS1KB-TES	ANKRD33B
chr13_KI270842v1_alt	24978	26993	131	2015	2.5986	Summary	1
chr13_KI270842v1_alt	24978	26993	131	2015	2.5986	CpG-island	CpG12866
chr1	57014820	57015416	16	596	2.59809	Summary	0
chr1	57014820	57015416	16	596	2.59809	postTSS1KB-TES	DAB1
chr14	104087588	104089468	29	1880	2.59624	Summary	0
chr14	104087588	104089468	29	1880	2.59624	postTSS1KB-TES	ASPG
chr6	167389357	167389788	6	431	2.59533	Summary	0
chrUn_KI270749v1	71881	73701	179	1820	2.59384	Summary	1
chrUn_KI270749v1	71881	73701	179	1820	2.59384	CpG-island	CpG52657
chr21	45378342	45378894	9	552	2.59323	Summary	0
chr21	45378342	45378894	9	552	2.59323	TSS	BX322559.3
chr21	45378342	45378894	9	552	2.59323	postTSS1KB-TES	BX322559.3
chr7	151030341	151030663	7	322	2.58847	Summary	0
chr7	151030341	151030663	7	322	2.58847	TSS	RP11-148K1.10
chr7	151030341	151030663	7	322	2.58847	postTSS1KB-TES	ABCB8
chr8	1630429	1631767	37	1338	2.58801	Summary	1
chr8	1630429	1631767	37	1338	2.58801	CpG-island	CpG48208
chr8	1630429	1631767	37	1338	2.58801	postTSS1KB-TES	DLGAP2
chr22	46408255	46408418	3	163	0.38643	Summary	0
chr22	46408255	46408418	3	163	0.38643	postTSS1KB-TES	CELSR1
chr17	60156960	60158202	22	1242	2.5877	Summary	0
chr17	60156960	60158202	22	1242	2.5877	postTSS1KB-TES	CA4
chr11	112498876	112500335	22	1459	2.5875	Summary	0
chr11	112498876	112500335	22	1459	2.5875	postTSS1KB-TES	RP11-65M17.3
chr7	70789071	70791000	79	1929	2.5866	Summary	1
chr7	70789071	70791000	79	1929	2.5866	CpG-island	CpG46545
chr7	70789071	70791000	79	1929	2.5866	postTSS1KB-TES	AUTS2
chr1	147908241	147908654	18	413	2.58333	Summary	1
chr1	147908241	147908654	18	413	2.58333	CpG-island	CpG2712
chr1	147908241	147908654	18	413	2.58333	TSS	GJA8
chr12	128843787	128847552	143	3765	2.57959	Summary	1
chr12	128843787	128847552	143	3765	2.57959	CpG-island	CpG11129
chr6	46269624	46270835	7	1211	2.577	Summary	0
chr6	46269624	46270835	7	1211	2.577	postTSS1KB-TES	RCAN2
chr16	28320126	28321814	124	1688	2.57597	Summary	1
chr16	28320126	28321814	124	1688	2.57597	CpG-island	CpG17013
chr16	28320126	28321814	124	1688	2.57597	postTSS1KB-TES	SBK1
chrX	129952559	129953513	50	954	2.57284	Summary	1
chrX	129952559	129953513	50	954	2.57284	CpG-island	CpG54226
chrX	129952559	129953513	50	954	2.57284	postTSS1KB-TES	RP4-537K23.4
chr12	131070204	131070477	11	273	0.388713	Summary	1
chr12	131070204	131070477	11	273	0.388713	CpG-island	CpG11177
chr12	131070204	131070477	11	273	0.388713	postTSS1KB-TES	GPR133
chr2	142546214	142547275	30	1061	2.5723	Summary	1
chr2	142546214	142547275	30	1061	2.5723	CpG-island	CpG28325
chr8	1784495	1786087	56	1592	2.56897	Summary	1
chr8	1784495	1786087	56	1592	2.56897	CpG-island	CpG48217
chr8	1784495	1786087	56	1592	2.56897	postTSS1KB-TES	CLN8
chr5_GL339449v2_alt	297568	298131	20	563	2.56685	Summary	0
chr11	134282894	134284494	27	1600	2.56482	Summary	0
chr11	134282894	134284494	27	1600	2.56482	postTSS1KB-TES	GLB1L3
chr6	43538943	43540602	43	1659	2.56464	Summary	0
chr6	43538943	43540602	43	1659	2.56464	TSS	RP3-337H4.6
chr6	43538943	43540602	43	1659	2.56464	postTSS1KB-TES	XPO5
chr19	58368805	58369172	27	367	2.56305	Summary	1
chr19	58368805	58369172	27	367	2.56305	CpG-island	CpG25797
chr19	58368805	58369172	27	367	2.56305	postTSS1KB-TES	ZNF837
chr7	3077582	3077783	4	201	2.56105	Summary	0
chr9	133562383	133563372	64	989	2.55975	Summary	1
chr9	133562383	133563372	64	989	2.55975	CpG-island	CpG52238
chr9	133562383	133563372	64	989	2.55975	postTSS1KB-TES	ADAMTSL2
chr8	143869640	143871617	71	1977	2.55905	Summary	1
chr8	143869640	143871617	71	1977	2.55905	CpG-island	CpG49984
chr8	143869640	143871617	71	1977	2.55905	postTSS1KB-TES	EPPK1
chr9	133665741	133665960	5	219	0.390914	Summary	0
chr9	133665741	133665960	5	219	0.390914	postTSS1KB-TES	SARDH
chr4	8775925	8777732	30	1807	2.55755	Summary	0
chr16	32845280	32847028	119	1748	2.55723	Summary	1
chr16	32845280	32847028	119	1748	2.55723	CpG-island	CpG17240
chr16	32845280	32847028	119	1748	2.55723	TSS	RP11-989E6.1
chr16	32845280	32847028	119	1748	2.55723	TSS	IGHV2OR16-5
chr10	133220257	133220580	41	323	0.391549	Summary	1
chr10	133220257	133220580	41	323	0.391549	CpG-island	CpG6453
chr10	133220257	133220580	41	323	0.391549	postTSS1KB-TES	KNDC1
chr7	3851591	3852979	28	1388	2.55317	Summary	0
chr7	3851591	3852979	28	1388	2.55317	postTSS1KB-TES	SDK1
chr6	165764546	165765661	40	1115	2.55258	Summary	1
chr6	165764546	165765661	40	1115	2.55258	CpG-island	CpG43705
chr6	165764546	165765661	40	1115	2.55258	postTSS1KB-TES	PDE10A
chr6	165764546	165765661	40	1115	2.55258	postTSS1KB-TES	RP11-252P19.1
chr1	111728229	111728365	3	136	2.55205	Summary	0
chr1	111728229	111728365	3	136	2.55205	postTSS1KB-TES	FAM212B
chr17	79126739	79126814	4	75	2.55138	Summary	0
chr17	79126739	79126814	4	75	2.55138	postTSS1KB-TES	RBFOX3
chr2	119681548	119681680	7	132	0.391996	Summary	0
chr2	119681548	119681680	7	132	0.391996	postTSS1KB-TES	TMEM177
chr4	151235740	151237270	33	1530	2.54684	Summary	0
chr4	151235740	151237270	33	1530	2.54684	postTSS1KB-TES	SH3D19
chr19	3121993	3122171	8	178	2.54456	Summary	1
chr19	3121993	3122171	8	178	2.54456	CpG-island	CpG23075
chr19	3121993	3122171	8	178	2.54456	TSS	AC005262.2
chr19	3121993	3122171	8	178	2.54456	postTSS1KB-TES	GNA11
chr7	30901282	30901643	6	361	2.5444	Summary	0
chr7	30901282	30901643	6	361	2.5444	postTSS1KB-TES	RP5-877J2.1
chr4	9599694	9601346	31	1652	2.53661	Summary	0
chr9	130970721	130970890	4	169	2.53649	Summary	0
chr16	57080552	57081694	14	1142	2.53476	Summary	0
chr16	57080552	57081694	14	1142	2.53476	postTSS1KB-TES	NLRC5
chr12	30978740	30980384	27	1644	2.53416	Summary	0
chr12	30978740	30980384	27	1644	2.53416	postTSS1KB-TES	TSPAN11
chr12	30978740	30980384	27	1644	2.53416	postTSS1KB-TES	RP11-551L14.4
chr17	79203884	79205024	17	1140	2.53381	Summary	0
chr17	79203884	79205024	17	1140	2.53381	postTSS1KB-TES	RBFOX3
chr8_KI270926v1_alt	43709	45083	34	1374	2.53364	Summary	0
chr19	16207744	16207971	6	227	0.394894	Summary	0
chr19	16207744	16207971	6	227	0.394894	postTSS1KB-TES	AP1M1
chr1	100212429	100213836	38	1407	2.53169	Summary	1
chr1	100212429	100213836	38	1407	2.53169	CpG-island	CpG2192
chr1	100212429	100213836	38	1407	2.53169	TSS	BRI3P1
chr1	100212429	100213836	38	1407	2.53169	postTSS1KB-TES	DBT
chr16	4776906	4778869	35	1963	2.52816	Summary	0
chr16	4776906	4778869	35	1963	2.52816	postTSS1KB-TES	SEPT12
chr2	240041477	240043369	42	1892	0.395682	Summary	1
chr2	240041477	240043369	42	1892	0.395682	CpG-island	CpG29646
chr2	240041477	240043369	42	1892	0.395682	TSS	PRR21
chr2	240041477	240043369	42	1892	0.395682	postTSS1KB-TES	PRR21
chr1	3482694	3484648	55	1954	2.52449	Summary	1
chr1	3482694	3484648	55	1954	2.52449	CpG-island	CpG314
chr13	111403459	111404431	19	972	2.52157	Summary	0
chr13	44413580	44413838	25	258	2.52054	Summary	1
chr13	44413580	44413838	25	258	2.52054	CpG-island	CpG11861
chr22	50436211	50436378	8	167	2.52047	Summary	0
chr22	50436211	50436378	8	167	2.52047	postTSS1KB-TES	PPP6R2
chr7	105642614	105644400	20	1786	2.51919	Summary	0
chr7	105642614	105644400	20	1786	2.51919	postTSS1KB-TES	ATXN7L1
chr20	40913431	40913839	14	408	2.51868	Summary	0
chr12	10505603	10506667	20	1064	2.51863	Summary	0
chr12	10505603	10506667	20	1064	2.51863	TSS	EIF2S3L
chr12	10505603	10506667	20	1064	2.51863	postTSS1KB-TES	EIF2S3L
chr16	70097362	70098795	23	1433	2.5186	Summary	1
chr16	70097362	70098795	23	1433	2.5186	CpG-island	CpG17730
chr22	46620560	46622646	65	2086	2.51574	Summary	1
chr22	46620560	46622646	65	2086	2.51574	CpG-island	CpG32819
chr22	46620560	46622646	65	2086	2.51574	postTSS1KB-TES	GRAMD4
chr2	224602980	224604808	50	1828	2.51401	Summary	1
chr2	224602980	224604808	50	1828	2.51401	CpG-island	CpG29382
chr10	23330205	23331976	22	1771	2.51144	Summary	0
chr10	23330205	23331976	22	1771	2.51144	postTSS1KB-TES	C10orf67
chr1	227845601	227846330	7	729	2.51085	Summary	0
chr1	227845601	227846330	7	729	2.51085	postTSS1KB-TES	PRSS38
chr21	44440604	44440825	9	221	2.50924	Summary	0
chr21	44440604	44440825	9	221	2.50924	postTSS1KB-TES	TRPM2
chr21	45254116	45254367	7	251	2.50639	Summary	0
chr21	45254116	45254367	7	251	2.50639	postTSS1KB-TES	LINC00334
chrX	1296465	1296748	5	283	0.399117	Summary	0
chrX	1296465	1296748	5	283	0.399117	postTSS1KB-TES	CSF2RA
chr4	2955178	2955834	34	656	0.399312	Summary	1
chr4	2955178	2955834	34	656	0.399312	CpG-island	CpG36149
chr4	2955178	2955834	34	656	0.399312	postTSS1KB-TES	NOP14-AS1
chr4	2955178	2955834	34	656	0.399312	postTSS1KB-TES	NOP14
chr16	47504667	47506181	20	1514	2.50427	Summary	0
chr16	47504667	47506181	20	1514	2.50427	TSS	RNA5SP425
chr16	47504667	47506181	20	1514	2.50427	postTSS1KB-TES	PHKB
chr2	191881346	191882772	43	1426	2.5041	Summary	1
chr2	191881346	191882772	43	1426	2.5041	CpG-island	CpG28901
chr2	191881346	191882772	43	1426	2.5041	TSS	DNAJB1P1
chr2	191881346	191882772	43	1426	2.5041	postTSS1KB-TES	AC098617.1
chr8	141549569	141552542	100	2973	2.50389	Summary	0
chr2	1759020	1759344	6	324	2.50333	Summary	0
chr16	89083096	89084552	71	1456	2.50286	Summary	0
chr7	573976	574062	7	86	2.50284	Summary	1
chr7	573976	574062	7	86	2.50284	CpG-island	CpG45261
chr7	573976	574062	7	86	2.50284	postTSS1KB-TES	PRKAR1B
chr13	66621545	66622475	27	930	2.50225	Summary	0
chr13	66621545	66622475	27	930	2.50225	postTSS1KB-TES	PCDH9
chr4	9260333	9262237	37	1904	2.50201	Summary	0
chr4	9260333	9262237	37	1904	2.50201	TSS	USP17L21
chr4	9260333	9262237	37	1904	2.50201	postTSS1KB-TES	USP17L15
chr19	8822086	8823054	23	968	2.502	Summary	0
chr19	8822086	8823054	23	968	2.502	TSS	CTD-2529P6.3
chr19	8822086	8823054	23	968	2.502	postTSS1KB-TES	ZNF558
chr19	8822086	8823054	23	968	2.502	postTSS1KB-TES	CTD-2529P6.3
chr8	144124703	144127000	71	2297	2.5018	Summary	1
chr8	144124703	144127000	71	2297	2.5018	CpG-island	CpG50012
chr10	9182758	9183463	16	705	2.50136	Summary	1
chr10	9182758	9183463	16	705	2.50136	CpG-island	CpG4595
chr4_KI270786v1_alt	181658	181756	7	98	0.400028	Summary	1
chr4_KI270786v1_alt	181658	181756	7	98	0.400028	CpG-island	CpG38416
chr7	159202694	159202837	5	143	0.400163	Summary	0
chrX	48688323	48689452	25	1129	2.49771	Summary	0
chrX	48688323	48689452	25	1129	2.49771	postTSS1KB-TES	WAS
chr10	4843048	4844775	25	1727	2.49459	Summary	0
chr10	4843048	4844775	25	1727	2.49459	postTSS1KB-TES	AKR1E2
chr22	11056366	11056481	3	115	2.49435	Summary	0
chr6	21851473	21851559	9	86	2.49421	Summary	0
chr6	21851473	21851559	9	86	2.49421	postTSS1KB-TES	CASC15
chrX	123733474	123733537	4	63	2.49394	Summary	1
chrX	123733474	123733537	4	63	2.49394	CpG-island	CpG54164
chrX	123733474	123733537	4	63	2.49394	TSS	THOC2
chr8	902350	902792	24	442	2.4926	Summary	1
chr8	902350	902792	24	442	2.4926	CpG-island	CpG48148
chr8	902350	902792	24	442	2.4926	postTSS1KB-TES	ERICH1-AS1
chr18	3357539	3361401	62	3862	2.49231	Summary	0
chr7	22664311	22666038	49	1727	2.49026	Summary	1
chr7	22664311	22666038	49	1727	2.49026	CpG-island	CpG45853
chr7	22664311	22666038	49	1727	2.49026	TSS	AC002480.2
chr7	22664311	22666038	49	1727	2.49026	postTSS1KB-TES	AC002480.2
chrX	154020153	154020356	12	203	2.48936	Summary	1
chrX	154020153	154020356	12	203	2.48936	CpG-island	CpG54552
chrX	154020153	154020356	12	203	2.48936	TSS	IRAK1
chrX	154020153	154020356	12	203	2.48936	TSS	MIR718
chr15	97223687	97225330	57	1643	2.48074	Summary	1
chr15	97223687	97225330	57	1643	2.48074	CpG-island	CpG15875
chr7	158997462	158997651	6	189	2.47972	Summary	0
chr20	58834371	58834639	6	268	0.403311	Summary	0
chr20	58834371	58834639	6	268	0.403311	postTSS1KB-TES	GNAS-AS1
chr20	58834371	58834639	6	268	0.403311	postTSS1KB-TES	RP4-806M20.3
chr2	120947830	120949775	24	1945	2.47897	Summary	0
chr2	120947830	120949775	24	1945	2.47897	postTSS1KB-TES	GLI2
chr16_KI270728v1_random	1560945	1562557	22	1612	2.47887	Summary	0
chr3	75784658	75786206	53	1548	2.47834	Summary	1
chr3	75784658	75786206	53	1548	2.47834	CpG-island	CpG34251
chr3	75784658	75786206	53	1548	2.47834	TSS	ZNF717
chr10	6055141	6056544	29	1403	2.47815	Summary	0
chr10	6055141	6056544	29	1403	2.47815	postTSS1KB-TES	IL2RA
chr19	50140279	50140303	3	24	2.47812	Summary	0
chr11	12257947	12259057	13	1110	2.47767	Summary	0
chr11	12257947	12259057	13	1110	2.47767	postTSS1KB-TES	MICAL2
chrX_KI270880v1_alt	29999	30089	7	90	2.47726	Summary	1
chrX_KI270880v1_alt	29999	30089	7	90	2.47726	CpG-island	CpG54631
chr12	132303171	132305812	108	2641	2.47635	Summary	1
chr12	132303171	132305812	108	2641	2.47635	CpG-island	CpG11265
chr12	132303171	132305812	108	2641	2.47635	postTSS1KB-TES	GALNT9
chr22	46407716	46408032	11	316	0.404014	Summary	0
chr22	46407716	46408032	11	316	0.404014	postTSS1KB-TES	CELSR1
chr16	1453819	1454215	9	396	2.47391	Summary	0
chr16	1453819	1454215	9	396	2.47391	postTSS1KB-TES	CLCN7
chr6	170213726	170221477	444	7751	2.4706	Summary	3
chr6	170213726	170221477	444	7751	2.4706	CpG-island	CpG43850
chr6	170213726	170221477	444	7751	2.4706	CpG-island	CpG43851
chr6	170213726	170221477	444	7751	2.4706	CpG-island	CpG43852
chr5	178584771	178586494	23	1723	0.404797	Summary	0
chr5	178584771	178586494	23	1723	0.404797	postTSS1KB-TES	COL23A1
chr16	86281459	86281690	7	231	2.4702	Summary	0
chr11	8314934	8315629	18	695	2.46812	Summary	0
chr3	78029656	78030180	34	524	2.46059	Summary	1
chr3	78029656	78030180	34	524	2.46059	CpG-island	CpG34280
chr21	32594624	32596448	22	1824	2.46005	Summary	0
chr21	32594624	32596448	22	1824	2.46005	postTSS1KB-TES	AP000275.65
chr21	32594624	32596448	22	1824	2.46005	postTSS1KB-TES	C21orf59
chr10	70918766	70918783	3	17	0.407013	Summary	1
chr10	70918766	70918783	3	17	0.407013	CpG-island	CpG5375
chr7	31516469	31518333	34	1864	2.45506	Summary	1
chr7	31516469	31518333	34	1864	2.45506	CpG-island	CpG46032
chr7	31516469	31518333	34	1864	2.45506	postTSS1KB-TES	CCDC129
chr9	36867787	36869253	27	1466	2.45501	Summary	0
chr9	36867787	36869253	27	1466	2.45501	postTSS1KB-TES	PAX5
chr19	518846	518885	6	39	2.45322	Summary	1
chr19	518846	518885	6	39	2.45322	CpG-island	CpG22602
chr19	518846	518885	6	39	2.45322	postTSS1KB-TES	TPGS1
chr1	17682312	17684129	29	1817	2.45319	Summary	0
chr1	17682312	17684129	29	1817	2.45319	postTSS1KB-TES	ARHGEF10L
chr2	112432370	112433603	106	1233	2.45306	Summary	1
chr2	112432370	112433603	106	1233	2.45306	CpG-island	CpG27894
chr2	112432370	112433603	106	1233	2.45306	TSS	RGPD8
chr2	112432370	112433603	106	1233	2.45306	postTSS1KB-TES	RGPD8
chr1	92441236	92442753	28	1517	2.45195	Summary	0
chr19	20311930	20313753	29	1823	2.45073	Summary	0
chr19	20311930	20313753	29	1823	2.45073	postTSS1KB-TES	CTC-260E6.6
chr4	925939	928586	110	2647	2.44946	Summary	1
chr4	925939	928586	110	2647	2.44946	CpG-island	CpG36000
chr4	925939	928586	110	2647	2.44946	postTSS1KB-TES	GAK
chr13	112722912	112724871	31	1959	2.44938	Summary	0
chr13	112722912	112724871	31	1959	2.44938	postTSS1KB-TES	ATP11A
chr7	41689793	41690412	17	619	0.408322	Summary	0
chr7	41689793	41690412	17	619	0.408322	postTSS1KB-TES	AC005027.3
chr7	41689793	41690412	17	619	0.408322	postTSS1KB-TES	INHBA
chr4	9322919	9324533	31	1614	2.44902	Summary	0
chr4	9322919	9324533	31	1614	2.44902	TSS	USP17L24
chr4	9322919	9324533	31	1614	2.44902	postTSS1KB-TES	USP17L15
chr7	37491262	37492885	40	1623	2.44848	Summary	1
chr7	37491262	37492885	40	1623	2.44848	CpG-island	CpG46104
chr20	19720879	19721359	13	480	2.44743	Summary	0
chr20	19720879	19721359	13	480	2.44743	postTSS1KB-TES	SLC24A3
chr4	124338482	124340029	49	1547	2.44513	Summary	1
chr4	124338482	124340029	49	1547	2.44513	CpG-island	CpG37573
chr11	61541636	61543155	40	1519	2.44392	Summary	0
chr11	61541636	61543155	40	1519	2.44392	TSS	RP11-794G24.1
chr11	61541636	61543155	40	1519	2.44392	postTSS1KB-TES	SYT7
chr18	79744472	79747199	136	2727	2.44137	Summary	1
chr18	79744472	79747199	136	2727	2.44137	CpG-island	CpG22462
chr18	79744472	79747199	136	2727	2.44137	postTSS1KB-TES	CTDP1
chrX	1296916	1296981	4	65	0.409667	Summary	0
chrX	1296916	1296981	4	65	0.409667	postTSS1KB-TES	CSF2RA
chr18	48860019	48861092	26	1073	2.44099	Summary	1
chr18	48860019	48861092	26	1073	2.44099	CpG-island	CpG21993
chr18	48860019	48861092	26	1073	2.44099	postTSS1KB-TES	CTIF
chr14	95047847	95047912	3	65	0.409837	Summary	0
chr14	95047847	95047912	3	65	0.409837	TSS	RP11-991C1.2
chr8	143492709	143493027	10	318	0.410147	Summary	0
chr8	143492709	143493027	10	318	0.410147	postTSS1KB-TES	ZC3H3
chr12	132284518	132285799	29	1281	2.43679	Summary	0
chr12	132284518	132285799	29	1281	2.43679	postTSS1KB-TES	GALNT9
chr12	132284518	132285799	29	1281	2.43679	postTSS1KB-TES	RP13-895J2.6
chrX	49269037	49270590	119	1553	2.43639	Summary	1
chrX	49269037	49270590	119	1553	2.43639	CpG-island	CpG53383
chrX	49269037	49270590	119	1553	2.43639	TSS	PPP1R3F
chr16_KI270728v1_random	1345157	1345627	64	470	2.43586	Summary	1
chr16_KI270728v1_random	1345157	1345627	64	470	2.43586	CpG-island	CpG18378
chr15	93084172	93085324	13	1152	2.43568	Summary	0
chr15	93084172	93085324	13	1152	2.43568	postTSS1KB-TES	RGMA
chr9	137330145	137330180	3	35	0.410593	Summary	0
chr9	137330145	137330180	3	35	0.410593	postTSS1KB-TES	EXD3
chr21	8549736	8549966	31	230	2.43519	Summary	1
chr21	8549736	8549966	31	230	2.43519	CpG-island	CpG31210
chr3	57774655	57775648	23	993	2.43492	Summary	1
chr3	57774655	57775648	23	993	2.43492	CpG-island	CpG34070
chr3	57774655	57775648	23	993	2.43492	postTSS1KB-TES	SLMAP
chr15	22770246	22771558	39	1312	2.43465	Summary	0
chr15	22770246	22771558	39	1312	2.43465	postTSS1KB-TES	RP11-566K19.6
chr15	22770246	22771558	39	1312	2.43465	postTSS1KB-TES	RP11-566K19.5
chr3	46755852	46757545	52	1693	2.43426	Summary	1
chr3	46755852	46757545	52	1693	2.43426	CpG-island	CpG33787
chr3	46755852	46757545	52	1693	2.43426	postTSS1KB-TES	PRSS50
chr3	46755852	46757545	52	1693	2.43426	postTSS1KB-TES	PRSS45
chr4	1641414	1643360	34	1946	2.43419	Summary	0
chr4	1641414	1643360	34	1946	2.43419	postTSS1KB-TES	FAM53A
chr19	13300013	13300119	5	106	0.410818	Summary	0
chr19	13300013	13300119	5	106	0.410818	postTSS1KB-TES	CACNA1A
chr17	83102631	83104699	80	2068	0.411552	Summary	1
chr17	83102631	83104699	80	2068	0.411552	CpG-island	CpG21034
chr17	83102631	83104699	80	2068	0.411552	TSS	AC144831.1
chr7	73311929	73313845	47	1916	2.42915	Summary	1
chr7	73311929	73313845	47	1916	2.42915	CpG-island	CpG46574
chr7	73311929	73313845	47	1916	2.42915	TSS	RP11-483G21.3
chr7	73311929	73313845	47	1916	2.42915	postTSS1KB-TES	TRIM50
chr17	40093097	40093226	8	129	2.42488	Summary	1
chr17	40093097	40093226	8	129	2.42488	CpG-island	CpG19656
chr17	40093097	40093226	8	129	2.42488	postTSS1KB-TES	THRA
chr17	40093097	40093226	8	129	2.42488	postTSS1KB-TES	NR1D1
chr4	9332120	9334024	40	1904	2.42399	Summary	0
chr4	9332120	9334024	40	1904	2.42399	TSS	USP17L26
chr4	9332120	9334024	40	1904	2.42399	postTSS1KB-TES	USP17L15
chr10	21429302	21431071	50	1769	2.42364	Summary	0
chr10	132913110	132915750	114	2640	2.42048	Summary	2
chr10	132913110	132915750	114	2640	2.42048	CpG-island	CpG6397
chr10	132913110	132915750	114	2640	2.42048	CpG-island	CpG6398
chr10	132913110	132915750	114	2640	2.42048	postTSS1KB-TES	CFAP46
chr17	76948749	76949445	22	696	2.42016	Summary	1
chr17	76948749	76949445	22	696	2.42016	CpG-island	CpG20622
chr17	76948749	76949445	22	696	2.42016	postTSS1KB-TES	MGAT5B
chr15	100118634	100120129	15	1495	2.41894	Summary	0
chr15	100118634	100120129	15	1495	2.41894	postTSS1KB-TES	ADAMTS17
chr19	3827499	3827520	3	21	2.41798	Summary	0
chr19	3827499	3827520	3	21	2.41798	postTSS1KB-TES	ZFR2
chr3	46901695	46902330	15	635	2.41733	Summary	0
chr3	46901695	46902330	15	635	2.41733	postTSS1KB-TES	PTH1R
chr2	10902794	10902851	7	57	2.41674	Summary	1
chr2	10902794	10902851	7	57	2.41674	CpG-island	CpG26485
chr1	16645239	16645584	4	345	0.413937	Summary	0
chr1	16645239	16645584	4	345	0.413937	TSS	CROCCP2
chr1	16645239	16645584	4	345	0.413937	TSS	MST1P2
chr7	410335	412593	85	2258	2.41445	Summary	0
chr19	276154	276988	12	834	2.41264	Summary	0
chr11	400006	403746	372	3740	2.41168	Summary	1
chr11	400006	403746	372	3740	2.41168	CpG-island	CpG6547
chr11	400006	403746	372	3740	2.41168	postTSS1KB-TES	PKP3
chr20	63799745	63801628	48	1883	2.41111	Summary	1
chr20	63799745	63801628	48	1883	2.41111	CpG-island	CpG31060
chr20	63799745	63801628	48	1883	2.41111	postTSS1KB-TES	ZBTB46
chr11	733907	737271	192	3364	2.40991	Summary	1
chr11	733907	737271	192	3364	2.40991	CpG-island	CpG6595
chr2	1797845	1798894	72	1049	2.4098	Summary	1
chr2	1797845	1798894	72	1049	2.4098	CpG-island	CpG26342
chr2	1797845	1798894	72	1049	2.4098	postTSS1KB-TES	MYT1L
chr15	54462467	54463447	22	980	2.40826	Summary	0
chr15	54462467	54463447	22	980	2.40826	postTSS1KB-TES	UNC13C
chr14	103611457	103613044	21	1587	2.40785	Summary	0
chr14	103611457	103613044	21	1587	2.40785	postTSS1KB-TES	KLC1
chr14	103611457	103613044	21	1587	2.40785	postTSS1KB-TES	RP11-73M18.2
chr12_KI270833v1_alt	72315	72452	7	137	2.40697	Summary	0
chr22	45911232	45911394	8	162	2.40665	Summary	0
chr4	66561525	66562094	32	569	2.40391	Summary	1
chr4	66561525	66562094	32	569	2.40391	CpG-island	CpG36916
chr13	20356153	20357668	13	1515	2.4027	Summary	0
chr19	55304679	55304744	6	65	2.40236	Summary	1
chr19	55304679	55304744	6	65	2.40236	CpG-island	CpG25608
chr19	55304679	55304744	6	65	2.40236	postTSS1KB-TES	BRSK1
chr2	95986854	95988057	23	1203	2.40124	Summary	0
chr2	95986854	95988057	23	1203	2.40124	postTSS1KB-TES	ANKRD36C
chr12	132246872	132246893	3	21	2.4009	Summary	0
chr12	132246872	132246893	3	21	2.4009	postTSS1KB-TES	GALNT9
chr4	3865172	3867152	40	1980	2.40048	Summary	0
chr10	43708409	43711068	31	2659	2.39931	Summary	0
chr7	1996105	1997117	35	1012	2.398	Summary	0
chr7	1996105	1997117	35	1012	2.398	postTSS1KB-TES	MAD1L1
chr7	150719581	150721534	46	1953	2.39634	Summary	1
chr7	150719581	150721534	46	1953	2.39634	CpG-island	CpG47753
chr7	150719581	150721534	46	1953	2.39634	TSS	GIMAP5
chr7	150719581	150721534	46	1953	2.39634	postTSS1KB-TES	GIMAP1
chr7	150719581	150721534	46	1953	2.39634	postTSS1KB-TES	GIMAP1-GIMAP5
chr12	30109997	30111659	26	1662	2.39508	Summary	0
chr19	3770846	3772808	60	1962	2.39432	Summary	1
chr19	3770846	3772808	60	1962	2.39432	CpG-island	CpG23170
chr19	3770846	3772808	60	1962	2.39432	TSS	RAX2
chr19	3770846	3772808	60	1962	2.39432	postTSS1KB-TES	RAX2
chr3	149379674	149381264	79	1590	2.39347	Summary	0
chr3	149379674	149381264	79	1590	2.39347	postTSS1KB-TES	TM4SF1-AS1
chr4_GL000008v2_random	82725	84336	51	1611	2.39305	Summary	1
chr4_GL000008v2_random	82725	84336	51	1611	2.39305	CpG-island	CpG38398
chrX	150362756	150362819	5	63	2.39289	Summary	1
chrX	150362756	150362819	5	63	2.39289	CpG-island	CpG54457
chrX	150362756	150362819	5	63	2.39289	postTSS1KB-TES	MAMLD1
chr17	26774073	26774123	6	50	2.39277	Summary	1
chr17	26774073	26774123	6	50	2.39277	CpG-island	CpG19295
chr12	120741073	120742104	30	1031	2.39229	Summary	0
chr12	120741073	120742104	30	1031	2.39229	postTSS1KB-TES	RP11-173P15.7
chr16	67882521	67883069	12	548	2.39007	Summary	0
chr16	67882521	67883069	12	548	2.39007	TSS	CTC-479C5.10
chr16	67882521	67883069	12	548	2.39007	postTSS1KB-TES	EDC4
chr1	105631460	105632462	24	1002	2.38938	Summary	1
chr1	105631460	105632462	24	1002	2.38938	CpG-island	CpG2247
chr9	113086112	113086192	3	80	2.38865	Summary	1
chr9	113086112	113086192	3	80	2.38865	CpG-island	CpG51787
chrX	13872357	13873098	4	741	2.38814	Summary	0
chrX	13872357	13873098	4	741	2.38814	postTSS1KB-TES	GPM6B
chr20	53650812	53651603	22	791	2.38775	Summary	0
chr15	22258526	22258558	3	32	2.38751	Summary	1
chr15	22258526	22258558	3	32	2.38751	CpG-island	CpG14552
chr15	22258526	22258558	3	32	2.38751	TSS	RP11-603B24.2
chr19	1228181	1230122	223	1941	2.38721	Summary	1
chr19	1228181	1230122	223	1941	2.38721	CpG-island	CpG22757
chr19	1228181	1230122	223	1941	2.38721	postTSS1KB-TES	STK11
chr19	1228181	1230122	223	1941	2.38721	postTSS1KB-TES	C19orf26
chr16	34159885	34160270	15	385	2.38647	Summary	1
chr16	34159885	34160270	15	385	2.38647	CpG-island	CpG17280
chr16	34159885	34160270	15	385	2.38647	TSS	LINC00273
chr16	34159885	34160270	15	385	2.38647	TSS	AC136932.1
chr7	675984	677717	52	1733	2.38528	Summary	0
chr7	675984	677717	52	1733	2.38528	postTSS1KB-TES	PRKAR1B
chr4	9212866	9214770	35	1904	2.38465	Summary	0
chr4	9212866	9214770	35	1904	2.38465	TSS	USP17L11
chr9	128391377	128393365	113	1988	2.38367	Summary	1
chr9	128391377	128393365	113	1988	2.38367	CpG-island	CpG52055
chr9	128391377	128393365	113	1988	2.38367	TSS	RP11-339B21.11
chr9	128391377	128393365	113	1988	2.38367	TSS	MIR219A2
chr9	128391377	128393365	113	1988	2.38367	TSS	MIR219B
chr9	128391377	128393365	113	1988	2.38367	postTSS1KB-TES	URM1
chr9	128391377	128393365	113	1988	2.38367	postTSS1KB-TES	RP11-339B21.11
chr9	128391377	128393365	113	1988	2.38367	postTSS1KB-TES	MIR219A2
chr9	128391377	128393365	113	1988	2.38367	postTSS1KB-TES	MIR219B
chr19	519695	520056	17	361	2.37991	Summary	1
chr19	519695	520056	17	361	2.37991	CpG-island	CpG22602
chr21	42278436	42280348	43	1912	2.37978	Summary	0
chr21	42278436	42280348	43	1912	2.37978	postTSS1KB-TES	ABCG1
chr15	34417868	34419396	20	1528	2.37923	Summary	0
chr15	34417868	34419396	20	1528	2.37923	TSS	RP11-1H8.5
chr15	34417868	34419396	20	1528	2.37923	postTSS1KB-TES	GOLGA8A
chr15	34417868	34419396	20	1528	2.37923	postTSS1KB-TES	RP11-1H8.5
chr19	49107161	49109007	92	1846	2.37866	Summary	1
chr19	49107161	49109007	92	1846	2.37866	CpG-island	CpG25228
chr19	49107161	49109007	92	1846	2.37866	postTSS1KB-TES	SNRNP70
chr15	100558249	100559687	79	1438	2.37787	Summary	1
chr15	100558249	100559687	79	1438	2.37787	CpG-island	CpG15934
chr15	100558249	100559687	79	1438	2.37787	TSS	PRKXP1
chr15	100558249	100559687	79	1438	2.37787	TSS	RP11-526I2.1
chr15	100558249	100559687	79	1438	2.37787	postTSS1KB-TES	RP11-526I2.1
chr15	100558249	100559687	79	1438	2.37787	postTSS1KB-TES	LINS
chr13	110041881	110043503	15	1622	2.37765	Summary	0
chr13	110041881	110043503	15	1622	2.37765	postTSS1KB-TES	RP11-403A3.3
chr17_GL383563v3_alt	77110	78523	22	1413	2.37545	Summary	0
chr22	20358987	20359017	3	30	0.420975	Summary	1
chr22	20358987	20359017	3	30	0.420975	CpG-island	CpG32119
chr22	20358987	20359017	3	30	0.420975	postTSS1KB-TES	USP41
chr4	9265081	9266986	38	1905	2.37434	Summary	0
chr4	9265081	9266986	38	1905	2.37434	TSS	USP17L22
chr4	9265081	9266986	38	1905	2.37434	postTSS1KB-TES	USP17L15
chr11	5589026	5590826	38	1800	2.37422	Summary	1
chr11	5589026	5590826	38	1800	2.37422	CpG-island	CpG6802
chr11	5589026	5590826	38	1800	2.37422	postTSS1KB-TES	HBG2
chr11	5589026	5590826	38	1800	2.37422	postTSS1KB-TES	AC015691.13
chr21	45431607	45432332	21	725	0.421382	Summary	0
chr21	45431607	45432332	21	725	0.421382	postTSS1KB-TES	COL18A1
chr10	110330620	110332490	35	1870	2.37284	Summary	0
chr21	44505867	44507431	40	1564	2.37266	Summary	1
chr21	44505867	44507431	40	1564	2.37266	CpG-island	CpG31760
chr21	44505867	44507431	40	1564	2.37266	TSS	TSPEAR-AS1
chr21	44505867	44507431	40	1564	2.37266	postTSS1KB-TES	TSPEAR
chr7	2277729	2280177	72	2448	2.37108	Summary	1
chr7	2277729	2280177	72	2448	2.37108	CpG-island	CpG45463
chr7	2277729	2280177	72	2448	2.37108	postTSS1KB-TES	SNX8
chrX	119692837	119692848	3	11	2.37052	Summary	1
chrX	119692837	119692848	3	11	2.37052	CpG-island	CpG54093
chrX	119692837	119692848	3	11	2.37052	TSS	SEPT6
chrX	119692837	119692848	3	11	2.37052	TSS	CTA-38K21.2
chr10	73732284	73733974	92	1690	2.36723	Summary	1
chr10	73732284	73733974	92	1690	2.36723	CpG-island	CpG5427
chr10	73732284	73733974	92	1690	2.36723	TSS	DUSP8P5
chr10	73732284	73733974	92	1690	2.36723	postTSS1KB-TES	GLUD1P3
chr10	73732284	73733974	92	1690	2.36723	postTSS1KB-TES	DUSP8P5
chr2	1557161	1559145	40	1984	2.36537	Summary	0
chr2	1557161	1559145	40	1984	2.36537	postTSS1KB-TES	AC144450.1
chr4	9255587	9257491	38	1904	2.36534	Summary	0
chr4	9255587	9257491	38	1904	2.36534	TSS	USP17L20
chr4	9255587	9257491	38	1904	2.36534	postTSS1KB-TES	USP17L15
chr8	73314424	73316179	16	1755	2.36439	Summary	0
chr8	73314424	73316179	16	1755	2.36439	postTSS1KB-TES	RDH10
chr8	73314424	73316179	16	1755	2.36439	postTSS1KB-TES	RP11-434I12.2
chr19	1070687	1072494	109	1807	2.36436	Summary	1
chr19	1070687	1072494	109	1807	2.36436	CpG-island	CpG22726
chr19	1070687	1072494	109	1807	2.36436	postTSS1KB-TES	HMHA1
chrUn_GL000214v1	64125	66574	29	2449	0.42303	Summary	0
chr8_KI270900v1_alt	250776	253986	143	3210	2.36368	Summary	1
chr8_KI270900v1_alt	250776	253986	143	3210	2.36368	CpG-island	CpG50284
chr13	114104254	114104537	14	283	2.36353	Summary	1
chr13	114104254	114104537	14	283	2.36353	CpG-island	CpG12831
chr13	114104254	114104537	14	283	2.36353	postTSS1KB-TES	RASA3
[truncated: 7,423 more rows]

## Sheet: Suppl. Table 5
Chromosome	Start	End	SiteCount	Length	FoldChange	Overlap	Gene/CpG-island
chrX	55180741	55182680	17	1939	0.184173	Summary	0
chrX	55180741	55182680	17	1939	0.184173	TSS	MTND2P24
chrX	55180741	55182680	17	1939	0.184173	TSS	MTND1P30
chrX	55180741	55182680	17	1939	0.184173	TSS	MTRNR2L10
chrX	55180741	55182680	17	1939	0.184173	postTSS1KB-TES	PAGE5
chrX	55180741	55182680	17	1939	0.184173	postTSS1KB-TES	MTRNR2L10
chr1	236096211	236098047	14	1836	4.60511	Summary	0
chr20	2616350	2617535	18	1185	0.258813	Summary	0
chr20	2616350	2617535	18	1185	0.258813	postTSS1KB-TES	TMC2
chr1	161454937	161455183	35	246	3.86343	Summary	1
chr1	161454937	161455183	35	246	3.86343	CpG-island	CpG3132
chr3	183957606	183957688	6	82	3.36911	Summary	0
chr3	183957606	183957688	6	82	3.36911	postTSS1KB-TES	ABCC5
chrUn_GL000195v1	32	16496	215	16464	0.299827	Summary	0
chr10	1234698	1241088	203	6390	3.22134	Summary	0
chr10	1234698	1241088	203	6390	3.22134	postTSS1KB-TES	ADARB2
chr5	178096434	178096781	17	347	0.325632	Summary	0
chr9	113070246	113071069	32	823	0.339176	Summary	1
chr9	113070246	113071069	32	823	0.339176	CpG-island	CpG51787
chr19	411261	411608	11	347	2.81547	Summary	0
chr1	629089	634842	80	5753	0.358676	Summary	0
chr1	629089	634842	80	5753	0.358676	TSS	RP5-857K21.5
chr1	629089	634842	80	5753	0.358676	TSS	MTND1P23
chr1	629089	634842	80	5753	0.358676	TSS	MTND2P28
chr1	629089	634842	80	5753	0.358676	TSS	AC114498.1
chr1	629089	634842	80	5753	0.358676	TSS	RP5-857K21.6
chr1	629089	634842	80	5753	0.358676	TSS	MIR6723
chr1	629089	634842	80	5753	0.358676	TSS	RP5-857K21.7
chr1	629089	634842	80	5753	0.358676	TSS	MTATP8P1
chr1	629089	634842	80	5753	0.358676	TSS	MTATP6P1
chr1	629089	634842	80	5753	0.358676	TSS	RP5-857K21.11
chr1	629089	634842	80	5753	0.358676	postTSS1KB-TES	RP5-857K21.4
chr1	629089	634842	80	5753	0.358676	postTSS1KB-TES	MTND1P23
chr1	629089	634842	80	5753	0.358676	postTSS1KB-TES	MTND2P28
chr1	629089	634842	80	5753	0.358676	postTSS1KB-TES	AC114498.1
chr1	629089	634842	80	5753	0.358676	postTSS1KB-TES	RP5-857K21.6
chr1	629089	634842	80	5753	0.358676	postTSS1KB-TES	MIR6723
chr1	629089	634842	80	5753	0.358676	postTSS1KB-TES	RP5-857K21.7
chr1	629089	634842	80	5753	0.358676	postTSS1KB-TES	MTATP8P1
chr1	629089	634842	80	5753	0.358676	postTSS1KB-TES	MTATP6P1
chr11	78903470	78903518	9	48	2.78609	Summary	1
chr11	78903470	78903518	9	48	2.78609	CpG-island	CpG8105
chr11	78903470	78903518	9	48	2.78609	postTSS1KB-TES	TENM4
chr7	20667767	20667915	6	148	2.72703	Summary	1
chr7	20667767	20667915	6	148	2.72703	CpG-island	CpG45821
chr7	20667767	20667915	6	148	2.72703	postTSS1KB-TES	ABCB5
chr7	1127659	1129750	141	2091	0.368233	Summary	1
chr7	1127659	1129750	141	2091	0.368233	CpG-island	CpG45348
chr7	1127659	1129750	141	2091	0.368233	postTSS1KB-TES	C7orf50
chr11	381434	381495	6	61	2.70284	Summary	0
chr11	381434	381495	6	61	2.70284	postTSS1KB-TES	B4GALNT4
chr1_KI270709v1_random	39790	39897	12	107	2.69369	Summary	1
chr1_KI270709v1_random	39790	39897	12	107	2.69369	CpG-island	CpG26207
chr5	180658919	180659506	23	587	2.68466	Summary	1
chr5	180658919	180659506	23	587	2.68466	CpG-island	CpG41036
chr2	95986854	95988057	23	1203	0.372909	Summary	0
chr2	95986854	95988057	23	1203	0.372909	postTSS1KB-TES	ANKRD36C
chr11	10507466	10508912	21	1446	0.375978	Summary	0
chr11	10507466	10508912	21	1446	0.375978	TSS	MTRNR2L8
chr11	10507466	10508912	21	1446	0.375978	postTSS1KB-TES	AMPD3
chr11	10507466	10508912	21	1446	0.375978	postTSS1KB-TES	MTRNR2L8
chr21	46034573	46034597	3	24	2.57811	Summary	1
chr21	46034573	46034597	3	24	2.57811	CpG-island	CpG31860
chr11	123895585	123896447	18	862	2.54628	Summary	0
chr15	99092672	99092896	7	224	2.53981	Summary	0
chr15	99092672	99092896	7	224	2.53981	postTSS1KB-TES	RP11-654A16.3
chr9	134011242	134014996	316	3754	2.53232	Summary	1
chr9	134011242	134014996	316	3754	2.53232	CpG-island	CpG52256
chr16	89083184	89084648	71	1464	2.46223	Summary	0
chr12	130514132	130515768	18	1636	0.414936	Summary	0
chr12	130514132	130515768	18	1636	0.414936	postTSS1KB-TES	RIMBP2
chr11	979481	981270	64	1789	2.40728	Summary	1
chr11	979481	981270	64	1789	2.40728	CpG-island	CpG6623
chr11	979481	981270	64	1789	2.40728	postTSS1KB-TES	AP2A2
chr11_KI270902v1_alt	42224	44013	64	1789	2.40203	Summary	1
chr11_KI270902v1_alt	42224	44013	64	1789	2.40203	CpG-island	CpG8893
chr17	6654185	6655816	39	1631	2.32334	Summary	1
chr17	6654185	6655816	39	1631	2.32334	CpG-island	CpG18796
chr17	6654185	6655816	39	1631	2.32334	TSS	CTC-281F24.1
chr17	6654185	6655816	39	1631	2.32334	TSS	MIR4520-1
chr17	6654185	6655816	39	1631	2.32334	postTSS1KB-TES	MIR4520-1
chr1	161447338	161447771	43	433	2.31926	Summary	1
chr1	161447338	161447771	43	433	2.31926	CpG-island	CpG3132
chrX	115880270	115880304	4	34	2.30645	Summary	1
chrX	115880270	115880304	4	34	2.30645	CpG-island	CpG54041
chr10	428391	430025	20	1634	2.27179	Summary	0
chr10	428391	430025	20	1634	2.27179	TSS	RN7SL754P
chr10	428391	430025	20	1634	2.27179	postTSS1KB-TES	DIP2C
chr14_GL000225v1_random	64377	64394	3	17	0.441319	Summary	0
chr11_KI270927v1_alt	48631	50527	90	1896	2.24714	Summary	1
chr11_KI270927v1_alt	48631	50527	90	1896	2.24714	CpG-island	CpG8914
chr18_KI270912v1_alt	161228	162272	44	1044	2.24546	Summary	0
chr6	170246186	170246290	10	104	2.24106	Summary	1
chr6	170246186	170246290	10	104	2.24106	CpG-island	CpG43855
chr6	158240156	158240192	3	36	2.22779	Summary	0
chr6	158240156	158240192	3	36	2.22779	postTSS1KB-TES	TULP4
chr6	158240156	158240192	3	36	2.22779	postTSS1KB-TES	SRP72P2
chr16	88283983	88284366	11	383	0.449156	Summary	0
chr16	88283983	88284366	11	383	0.449156	postTSS1KB-TES	LA16c-444G7.1
chr21	46054338	46054890	14	552	2.20686	Summary	0
chr18_KI270912v1_alt	160456	160565	6	109	2.19364	Summary	0
chr1	161454806	161454820	3	14	2.18839	Summary	1
chr1	161454806	161454820	3	14	2.18839	CpG-island	CpG3132
chr17	43249651	43250694	26	1043	2.17647	Summary	0
chr17	43249651	43250694	26	1043	2.17647	postTSS1KB-TES	LINC00854
chr11	134655587	134657967	45	2380	2.12094	Summary	0
chr13	113108220	113108497	16	277	2.1144	Summary	1
chr13	113108220	113108497	16	277	2.1144	CpG-island	CpG12724
chr13	113108220	113108497	16	277	2.1144	postTSS1KB-TES	F7
chr1	161462631	161462672	4	41	2.11335	Summary	1
chr1	161462631	161462672	4	41	2.11335	CpG-island	CpG3132
chr9	113076867	113077480	43	613	0.474544	Summary	1
chr9	113076867	113077480	43	613	0.474544	CpG-island	CpG51787
chr4	49288060	49288109	5	49	2.1043	Summary	0
chr16	579438	579855	35	417	2.10228	Summary	1
chr16	579438	579855	35	417	2.10228	CpG-island	CpG16221
chr16	579438	579855	35	417	2.10228	postTSS1KB-TES	PIGQ
chrX	115889867	115889967	3	100	0.477704	Summary	0
chr5	6773346	6775125	88	1779	2.07874	Summary	1
chr5	6773346	6775125	88	1779	2.07874	CpG-island	CpG38683
chr17	43237609	43239250	36	1641	2.07294	Summary	1
chr17	43237609	43239250	36	1641	2.07294	CpG-island	CpG19775
chr17	43237609	43239250	36	1641	2.07294	TSS	RNU2-1
chr17	43237609	43239250	36	1641	2.07294	postTSS1KB-TES	LINC00854
chr17	43281963	43283075	27	1112	2.07172	Summary	0
chr17	43281963	43283075	27	1112	2.07172	postTSS1KB-TES	LINC00854
chr17	83067669	83069148	95	1479	2.0615	Summary	1
chr17	83067669	83069148	95	1479	2.0615	CpG-island	CpG21025
chr5	686945	687258	4	313	2.05908	Summary	0
chr5	686945	687258	4	313	2.05908	postTSS1KB-TES	TPPP
chr10	133077147	133080637	179	3490	2.03187	Summary	1
chr10	133077147	133080637	179	3490	2.03187	CpG-island	CpG6425
chr10	133077147	133080637	179	3490	2.03187	postTSS1KB-TES	GPR123
chr12	4119142	4119461	5	319	0.492311	Summary	0
chr1	161462789	161462827	4	38	2.0273	Summary	1
chr1	161462789	161462827	4	38	2.0273	CpG-island	CpG3132
chr1	161469150	161469974	68	824	2.01066	Summary	1
chr1	161469150	161469974	68	824	2.01066	CpG-island	CpG3132
chr9	113071142	113071595	38	453	0.498513	Summary	1
chr9	113071142	113071595	38	453	0.498513	CpG-island	CpG51787
chr17_GL383563v3_alt	186241	187896	102	1655	2.00475	Summary	1
chr17_GL383563v3_alt	186241	187896	102	1655	2.00475	CpG-island	CpG21106
chr16_KI270854v1_alt	92670	94438	178	1768	2.0037	Summary	1
chr16_KI270854v1_alt	92670	94438	178	1768	2.0037	CpG-island	CpG18458
chr15	21107148	21108834	14	1686	1.99907	Summary	0
chr9	113083869	113084020	13	151	0.500891	Summary	1
chr9	113083869	113084020	13	151	0.500891	CpG-island	CpG51787
chr16	88931462	88932827	36	1365	1.99422	Summary	0
chr16	88931462	88932827	36	1365	1.99422	postTSS1KB-TES	CBFA2T3
chr12	162262	164340	37	2078	1.99378	Summary	0
chr12	162262	164340	37	2078	1.99378	postTSS1KB-TES	IQSEC3
chr7	56368966	56369236	5	270	1.99252	Summary	0
chr17	43294267	43295211	23	944	1.99223	Summary	0
chr17	43294267	43295211	23	944	1.99223	postTSS1KB-TES	LINC00854
chr10	133750264	133750342	5	78	1.98833	Summary	1
chr10	133750264	133750342	5	78	1.98833	CpG-island	CpG6501
chr10	133750264	133750342	5	78	1.98833	TSS	DUX4L12
chr10	133750264	133750342	5	78	1.98833	TSS	AL732375.4
chr12_GL877875v1_alt	156277	158355	37	2078	1.97853	Summary	0
chr17	43231315	43233018	48	1703	1.97519	Summary	1
chr17	43231315	43233018	48	1703	1.97519	CpG-island	CpG19773
chr17	43231315	43233018	48	1703	1.97519	TSS	RNU2-1
chr17	43231315	43233018	48	1703	1.97519	postTSS1KB-TES	LINC00854
chr18	13262023	13262176	8	153	1.96953	Summary	0
chr18	13262023	13262176	8	153	1.96953	postTSS1KB-TES	LDLRAD4
chr16	22165551	22166989	25	1438	1.95401	Summary	0
chr16	22165551	22166989	25	1438	1.95401	TSS	SDR42E2
chr16	22165551	22166989	25	1438	1.95401	postTSS1KB-TES	SDR42E2
chr17_GL383563v3_alt	353727	354081	17	354	1.95399	Summary	0
chr1	975746	978242	168	2496	1.94534	Summary	1
chr1	975746	978242	168	2496	1.94534	CpG-island	CpG27
chr1	975746	978242	168	2496	1.94534	postTSS1KB-TES	PLEKHN1
chr1	975746	978242	168	2496	1.94534	postTSS1KB-TES	PERM1
chr10	124033938	124035622	33	1684	1.92831	Summary	0
chr10	124033938	124035622	33	1684	1.92831	postTSS1KB-TES	CHST15
chr18	47028346	47028362	3	16	1.92822	Summary	1
chr18	47028346	47028362	3	16	1.92822	CpG-island	CpG21966
chr18	47028346	47028362	3	16	1.92822	postTSS1KB-TES	KATNAL2
chr18	47028346	47028362	3	16	1.92822	postTSS1KB-TES	TCEB3CL
chr18	47028346	47028362	3	16	1.92822	postTSS1KB-TES	TCEB3C
chr3	48578295	48580152	25	1857	1.91962	Summary	0
chr3	48578295	48580152	25	1857	1.91962	TSS	MIR711
chr3	48578295	48580152	25	1857	1.91962	postTSS1KB-TES	COL7A1
chr1	53283251	53284606	56	1355	1.91841	Summary	1
chr1	53283251	53284606	56	1355	1.91841	CpG-island	CpG1619
chr1	53283251	53284606	56	1355	1.91841	postTSS1KB-TES	LRP8
chr19	540740	540917	9	177	1.91441	Summary	1
chr19	540740	540917	9	177	1.91441	CpG-island	CpG22610
chr19	540740	540917	9	177	1.91441	postTSS1KB-TES	CDC34
chr6	3092497	3092542	7	45	1.90742	Summary	1
chr6	3092497	3092542	7	45	1.90742	CpG-island	CpG41295
chr6	3092497	3092542	7	45	1.90742	postTSS1KB-TES	RIPK1
chr9	137817670	137819849	160	2179	0.525375	Summary	1
chr9	137817670	137819849	160	2179	0.525375	CpG-island	CpG52558
chr9	137817670	137819849	160	2179	0.525375	postTSS1KB-TES	EHMT1
chr8_KI270926v1_alt	54456	57527	144	3071	1.89974	Summary	1
chr8_KI270926v1_alt	54456	57527	144	3071	1.89974	CpG-island	CpG50300
chr1	155190176	155190215	6	39	1.89013	Summary	1
chr1	155190176	155190215	6	39	1.89013	CpG-island	CpG2957
chr1	155190176	155190215	6	39	1.89013	TSS	AC234582.1
chr1	155190176	155190215	6	39	1.89013	postTSS1KB-TES	MUC1
chr6	167422755	167422798	4	43	1.87743	Summary	1
chr6	167422755	167422798	4	43	1.87743	CpG-island	CpG43746
chr4	190080085	190080104	4	19	0.533914	Summary	1
chr4	190080085	190080104	4	19	0.533914	CpG-island	CpG38394
chr4	190080085	190080104	4	19	0.533914	TSS	AC126281.2
chr17_KI270907v1_alt	21139	22228	49	1089	1.86894	Summary	0
chr20	63135415	63135489	5	74	1.86762	Summary	0
chr17	380241	381573	57	1332	1.85497	Summary	0
chr17	380241	381573	57	1332	1.85497	postTSS1KB-TES	RPH3AL
chr18_KI270911v1_alt	81735	81898	4	163	1.85202	Summary	0
chr1	144813752	144813796	10	44	1.84567	Summary	1
chr1	144813752	144813796	10	44	1.84567	CpG-island	CpG2612
chr1	144813752	144813796	10	44	1.84567	postTSS1KB-TES	RP11-289H16.1
chr22	46860156	46860182	3	26	1.8456	Summary	1
chr22	46860156	46860182	3	26	1.8456	CpG-island	CpG32832
chr22	46860156	46860182	3	26	1.8456	postTSS1KB-TES	TBC1D22A
chr14	19038026	19038087	4	61	0.542204	Summary	1
chr14	19038026	19038087	4	61	0.542204	CpG-island	CpG12884
chr14	19038026	19038087	4	61	0.542204	postTSS1KB-TES	CTD-2314B22.1
chr17	43295306	43295413	4	107	1.84276	Summary	0
chr17	43295306	43295413	4	107	1.84276	postTSS1KB-TES	LINC00854
chr11	362446	364875	85	2429	1.83233	Summary	0
chr3_KI270782v1_alt	98439	101371	107	2932	1.8224	Summary	0
chr5	10639131	10639835	84	704	0.549272	Summary	1
chr5	10639131	10639835	84	704	0.549272	CpG-island	CpG38730
chr5	10639131	10639835	84	704	0.549272	postTSS1KB-TES	ANKRD33B
chr11	400101	403637	364	3536	1.8177	Summary	1
chr11	400101	403637	364	3536	1.8177	CpG-island	CpG6547
chr11	400101	403637	364	3536	1.8177	postTSS1KB-TES	PKP3
chr17_GL383563v3_alt	130411	131665	101	1254	1.81273	Summary	1
chr17_GL383563v3_alt	130411	131665	101	1254	1.81273	CpG-island	CpG21098
chr17	43264467	43264981	9	514	1.81035	Summary	0
chr17	43264467	43264981	9	514	1.81035	postTSS1KB-TES	LINC00854
chr19	3650367	3650453	3	86	0.553496	Summary	0
chr19	3650367	3650453	3	86	0.553496	postTSS1KB-TES	PIP5K1C
chr11	381300	381412	12	112	1.80424	Summary	0
chr11	381300	381412	12	112	1.80424	postTSS1KB-TES	B4GALNT4
chr18	79808616	79808680	4	64	1.79725	Summary	1
chr18	79808616	79808680	4	64	1.79725	CpG-island	CpG22474
chr18	79808616	79808680	4	64	1.79725	postTSS1KB-TES	RP11-154H12.3
chr4	184966064	184966142	6	78	1.79207	Summary	1
chr4	184966064	184966142	6	78	1.79207	CpG-island	CpG38270
chrUn_GL000216v2	25551	27489	14	1938	1.79182	Summary	0
chr18_GL383572v1_alt	84445	86215	28	1770	1.78911	Summary	0
chr4	184965785	184965814	3	29	1.78264	Summary	1
chr4	184965785	184965814	3	29	1.78264	CpG-island	CpG38270
chr7	23637794	23637829	4	35	1.78142	Summary	0
chr7	23637794	23637829	4	35	1.78142	TSS	FKSG54
chr7	23637794	23637829	4	35	1.78142	postTSS1KB-TES	CCDC126
chr16	89001888	89003779	75	1891	1.77447	Summary	2
chr16	89001888	89003779	75	1891	1.77447	CpG-island	CpG18229
chr16	89001888	89003779	75	1891	1.77447	CpG-island	CpG18230
chr9	113061415	113062706	53	1291	0.564734	Summary	1
chr9	113061415	113062706	53	1291	0.564734	CpG-island	CpG51787
chr12	132387360	132387417	5	57	1.7641	Summary	0
chr9	113067326	113067684	17	358	0.568132	Summary	1
chr9	113067326	113067684	17	358	0.568132	CpG-island	CpG51787
chr8	85783631	85785422	17	1791	1.75845	Summary	0
chr22	50433169	50434766	65	1597	1.75524	Summary	0
chr22	50433169	50434766	65	1597	1.75524	postTSS1KB-TES	PPP6R2
chr6_KB021644v2_alt	80333	82677	73	2344	1.74698	Summary	0
chr18_GL383572v1_alt	83275	83546	6	271	1.74386	Summary	0
chr15	20100141	20102652	14	2511	1.73482	Summary	0
chr4	3866117	3867152	20	1035	1.72678	Summary	0
chr17	78493870	78494826	35	956	1.71934	Summary	0
chr17	78493870	78494826	35	956	1.71934	postTSS1KB-TES	DNAH17
chr17	78493870	78494826	35	956	1.71934	postTSS1KB-TES	RP11-559N14.5
chr1_KI270709v1_random	40004	40085	7	81	1.70952	Summary	1
chr1_KI270709v1_random	40004	40085	7	81	1.70952	CpG-island	CpG26207
chr4	184966250	184967019	54	769	1.69887	Summary	1
chr4	184966250	184967019	54	769	1.69887	CpG-island	CpG38270
chr6	3091126	3091168	5	42	1.69878	Summary	1
chr6	3091126	3091168	5	42	1.69878	CpG-island	CpG41295
chr6	3091126	3091168	5	42	1.69878	postTSS1KB-TES	RIPK1
chr22	46859562	46859618	5	56	1.6985	Summary	1
chr22	46859562	46859618	5	56	1.6985	CpG-island	CpG32832
chr22	46859562	46859618	5	56	1.6985	postTSS1KB-TES	TBC1D22A
chr9	134296075	134296623	7	548	1.69767	Summary	0
chr9	134296075	134296623	7	548	1.69767	TSS	RP11-145E17.2
chr18	79551280	79551403	12	123	0.591083	Summary	1
chr18	79551280	79551403	12	123	0.591083	CpG-island	CpG22436
chr4	1545752	1546979	37	1227	1.68641	Summary	0
chr22	45889843	45891211	56	1368	1.68242	Summary	1
chr22	45889843	45891211	56	1368	1.68242	CpG-island	CpG32782
chr13	111517198	111518741	34	1543	1.68176	Summary	0
chr6	170214332	170220720	382	6388	1.67803	Summary	2
chr6	170214332	170220720	382	6388	1.67803	CpG-island	CpG43850
chr6	170214332	170220720	382	6388	1.67803	CpG-island	CpG43851
chr17	645752	647406	47	1654	0.5965	Summary	0
chr17	645752	647406	47	1654	0.5965	postTSS1KB-TES	VPS53
chr8	748649	748775	3	126	0.596952	Summary	0
chr8	748649	748775	3	126	0.596952	postTSS1KB-TES	ERICH1-AS1
chr6	168846156	168848606	74	2450	1.67436	Summary	0
chr10	133017106	133018845	84	1739	1.67403	Summary	1
chr10	133017106	133018845	84	1739	1.67403	CpG-island	CpG6416
chr21	9822180	9822229	3	49	1.6705	Summary	1
chr21	9822180	9822229	3	49	1.6705	CpG-island	CpG31240
chr22	46859489	46859515	3	26	1.66872	Summary	1
chr22	46859489	46859515	3	26	1.66872	CpG-island	CpG32832
chr22	46859489	46859515	3	26	1.66872	postTSS1KB-TES	TBC1D22A
chr9	135771430	135771642	8	212	1.66772	Summary	0
chr9	135771430	135771642	8	212	1.66772	postTSS1KB-TES	KCNT1
chr12	9404235	9405606	45	1371	1.66758	Summary	0
chr12	9404235	9405606	45	1371	1.66758	postTSS1KB-TES	RP11-599J14.2
chr10	737322	737397	5	75	1.66529	Summary	0
chr9	113071648	113071689	4	41	0.600749	Summary	1
chr9	113071648	113071689	4	41	0.600749	CpG-island	CpG51787
chr6	167422819	167423593	44	774	1.65775	Summary	1
chr6	167422819	167423593	44	774	1.65775	CpG-island	CpG43746
chr18_KI270912v1_alt	162656	162711	3	55	1.65564	Summary	0
chr7	158314064	158316238	44	2174	1.65158	Summary	0
chr7	158314064	158316238	44	2174	1.65158	postTSS1KB-TES	PTPRN2
chr19	540134	540707	45	573	1.64877	Summary	1
chr19	540134	540707	45	573	1.64877	CpG-island	CpG22610
chr19	540134	540707	45	573	1.64877	postTSS1KB-TES	CDC34
chr7	411658	411742	6	84	1.64225	Summary	0
chr10	131343807	131345317	54	1510	0.60901	Summary	1
chr10	131343807	131345317	54	1510	0.60901	CpG-island	CpG6308
chr9	113083662	113083699	3	37	0.609075	Summary	1
chr9	113083662	113083699	3	37	0.609075	CpG-island	CpG51787
chr10	132825344	132827200	60	1856	1.63917	Summary	0
chr10	132825344	132827200	60	1856	1.63917	postTSS1KB-TES	CFAP46
chrUn_KI270754v1	36678	36878	6	200	1.63758	Summary	0
chr1_KI270709v1_random	40133	40168	5	35	0.610677	Summary	1
chr1_KI270709v1_random	40133	40168	5	35	0.610677	CpG-island	CpG26207
chr4	185781224	185782111	12	887	1.63674	Summary	0
chr4	185781224	185782111	12	887	1.63674	postTSS1KB-TES	SORBS2
chrX	129952559	129953292	32	733	1.63497	Summary	1
chrX	129952559	129953292	32	733	1.63497	CpG-island	CpG54226
chrX	129952559	129953292	32	733	1.63497	postTSS1KB-TES	RP4-537K23.4
chr8	85647939	85649730	17	1791	1.63362	Summary	0
chr8	85820205	85821996	17	1791	1.6312	Summary	0
chr7	98114653	98116502	25	1849	0.613287	Summary	0
chr7	98114653	98116502	25	1849	0.613287	postTSS1KB-TES	LMTK2
chr5	82732	86015	120	3283	1.63006	Summary	1
chr5	82732	86015	120	3283	1.63006	CpG-island	CpG38451
chr6_KB021644v2_alt	70818	70917	11	99	1.62969	Summary	1
chr6_KB021644v2_alt	70818	70917	11	99	1.62969	CpG-island	CpG45149
chr6	157146922	157148531	78	1609	1.62814	Summary	1
chr6	157146922	157148531	78	1609	1.62814	CpG-island	CpG43592
chr6	157146922	157148531	78	1609	1.62814	postTSS1KB-TES	ARID1B
chr7	1031343	1031689	14	346	1.62601	Summary	0
chr7	1031343	1031689	14	346	1.62601	postTSS1KB-TES	C7orf50
chr7	1031343	1031689	14	346	1.62601	postTSS1KB-TES	AC073957.15
chr12	131432940	131434012	64	1072	1.62397	Summary	1
chr12	131432940	131434012	64	1072	1.62397	CpG-island	CpG11192
chrX	153726640	153726728	4	88	1.62282	Summary	0
chrX	153726640	153726728	4	88	1.62282	postTSS1KB-TES	ABCD1
chr1	161470224	161472334	163	2110	1.62197	Summary	1
chr1	161470224	161472334	163	2110	1.62197	CpG-island	CpG3132
chr6	169024034	169025626	143	1592	1.62064	Summary	1
chr6	169024034	169025626	143	1592	1.62064	CpG-island	CpG43808
chr4	1568173	1569077	57	904	1.61997	Summary	1
chr4	1568173	1569077	57	904	1.61997	CpG-island	CpG36079
chr1	17682532	17684129	28	1597	1.61793	Summary	0
chr1	17682532	17684129	28	1597	1.61793	postTSS1KB-TES	ARHGEF10L
chr9	113060812	113060838	3	26	0.619446	Summary	1
chr9	113060812	113060838	3	26	0.619446	CpG-island	CpG51787
chr4	1425809	1427169	46	1360	1.61381	Summary	0
chr12	129857135	129857173	3	38	0.619852	Summary	1
chr12	129857135	129857173	3	38	0.619852	CpG-island	CpG11145
chr12	129857135	129857173	3	38	0.619852	postTSS1KB-TES	TMEM132D
chr21	45908915	45910814	39	1899	1.61272	Summary	0
chr21	45908915	45910814	39	1899	1.61272	postTSS1KB-TES	PCBP3
chr6_KB021644v2_alt	56390	56596	12	206	0.620539	Summary	1
chr6_KB021644v2_alt	56390	56596	12	206	0.620539	CpG-island	CpG45149
chr9	113072776	113073394	24	618	0.621468	Summary	1
chr9	113072776	113073394	24	618	0.621468	CpG-island	CpG51787
chr19	3203849	3204322	23	473	1.60632	Summary	0
chr19	3203849	3204322	23	473	1.60632	postTSS1KB-TES	NCLN
chr7	335510	337805	65	2295	1.60617	Summary	1
chr7	335510	337805	65	2295	1.60617	CpG-island	CpG45221
chr5	3391537	3393493	26	1956	1.60563	Summary	0
chr15	20340116	20341321	14	1205	1.59863	Summary	0
chr10	43709121	43710550	26	1429	1.5982	Summary	0
chr4	184967596	184967624	3	28	1.59657	Summary	1
chr4	184967596	184967624	3	28	1.59657	CpG-island	CpG38270
chr22	46860259	46860388	9	129	1.59656	Summary	1
chr22	46860259	46860388	9	129	1.59656	CpG-island	CpG32832
chr22	46860259	46860388	9	129	1.59656	postTSS1KB-TES	TBC1D22A
chr20	63919230	63920748	74	1518	1.59603	Summary	2
chr20	63919230	63920748	74	1518	1.59603	CpG-island	CpG31071
chr20	63919230	63920748	74	1518	1.59603	CpG-island	CpG31072
chr20	63919230	63920748	74	1518	1.59603	TSS	AL118506.2
chr20	63919230	63920748	74	1518	1.59603	TSS	MIR941-2
chr20	63919230	63920748	74	1518	1.59603	TSS	AL118506.1
chr20	63919230	63920748	74	1518	1.59603	TSS	MIR941-4
chr20	63919230	63920748	74	1518	1.59603	TSS	MIR941-5
chr20	63919230	63920748	74	1518	1.59603	TSS	MIR941-1
chr20	63919230	63920748	74	1518	1.59603	postTSS1KB-TES	DNAJC5
chr20	63919230	63920748	74	1518	1.59603	postTSS1KB-TES	AL118506.2
chr20	63919230	63920748	74	1518	1.59603	postTSS1KB-TES	MIR941-2
chr20	63919230	63920748	74	1518	1.59603	postTSS1KB-TES	AL118506.1
chr6	167976667	167978531	77	1864	1.59393	Summary	2
chr6	167976667	167978531	77	1864	1.59393	CpG-island	CpG43760
chr6	167976667	167978531	77	1864	1.59393	CpG-island	CpG43761
chr6	167976667	167978531	77	1864	1.59393	postTSS1KB-TES	RP3-470B24.5
chr1	161454469	161454505	5	36	1.5897	Summary	1
chr1	161454469	161454505	5	36	1.5897	CpG-island	CpG3132
chr21	46292731	46292757	4	26	1.58858	Summary	1
chr21	46292731	46292757	4	26	1.58858	CpG-island	CpG31876
chr21	46292731	46292757	4	26	1.58858	postTSS1KB-TES	YBEY
chr17	82844620	82846409	47	1789	1.58745	Summary	0
chr17	82844620	82846409	47	1789	1.58745	postTSS1KB-TES	TBCD
chr10	132404763	132404798	5	35	1.58691	Summary	1
chr10	132404763	132404798	5	35	1.58691	CpG-island	CpG6350
chr10	132404763	132404798	5	35	1.58691	postTSS1KB-TES	PWWP2B
chr16	88206325	88206469	5	144	1.58554	Summary	0
chr22	46914004	46915867	29	1863	1.5853	Summary	0
chr22	46914004	46915867	29	1863	1.5853	TSS	U51561.1
chr22	46914004	46915867	29	1863	1.5853	postTSS1KB-TES	TBC1D22A
chr22	46914004	46915867	29	1863	1.5853	postTSS1KB-TES	U51561.1
chr1	240207011	240208803	63	1792	1.58269	Summary	1
chr1	240207011	240208803	63	1792	1.58269	CpG-island	CpG4242
chr1	240207011	240208803	63	1792	1.58269	postTSS1KB-TES	FMN2
chr9	134295511	134295880	14	369	1.58155	Summary	0
chr9	134295511	134295880	14	369	1.58155	TSS	RP11-145E17.2
chr4	190074263	190074303	3	40	1.58057	Summary	1
chr4	190074263	190074303	3	40	1.58057	CpG-island	CpG38394
chr4	190074263	190074303	3	40	1.58057	TSS	DUX4L6
chr7_KI270805v1_alt	160817	163667	59	2850	1.57625	Summary	0
chr21	46183725	46185426	44	1701	1.57575	Summary	0
chr21	46183725	46185426	44	1701	1.57575	TSS	SPATC1L
chr21	46183725	46185426	44	1701	1.57575	TSS	AP001468.58
chr19	37298949	37299097	10	148	1.5753	Summary	1
chr19	37298949	37299097	10	148	1.5753	CpG-island	CpG24568
chr14	93057979	93059751	48	1772	1.5733	Summary	1
chr14	93057979	93059751	48	1772	1.5733	CpG-island	CpG14034
chr14	93057979	93059751	48	1772	1.5733	postTSS1KB-TES	ITPK1
chr8	144626494	144626512	4	18	1.57289	Summary	1
chr8	144626494	144626512	4	18	1.57289	CpG-island	CpG50068
chr22	25383483	25383909	11	426	1.57051	Summary	0
chr22	25383483	25383909	11	426	1.57051	postTSS1KB-TES	LRP5L
chr17_GL383563v3_alt	353463	353577	4	114	1.56935	Summary	0
chr4	190074120	190074146	4	26	0.637384	Summary	1
chr4	190074120	190074146	4	26	0.637384	CpG-island	CpG38394
chr4	190074120	190074146	4	26	0.637384	TSS	DUX4L6
chr16	84050368	84052670	69	2302	1.56659	Summary	1
chr16	84050368	84052670	69	2302	1.56659	CpG-island	CpG17944
chr14_KI270847v1_alt	172555	174546	50	1991	1.5659	Summary	1
chr14_KI270847v1_alt	172555	174546	50	1991	1.5659	CpG-island	CpG14499
chr9	136251661	136252968	79	1307	1.56552	Summary	1
chr9	136251661	136252968	79	1307	1.56552	CpG-island	CpG52358
chr9	136251661	136252968	79	1307	1.56552	TSS	WI2-1959D15.1
chr6_KB021644v2_alt	56294	56342	4	48	0.640261	Summary	1
chr6_KB021644v2_alt	56294	56342	4	48	0.640261	CpG-island	CpG45149
chr16	88396030	88397349	30	1319	1.56089	Summary	0
chr8_KI270900v1_alt	250914	253986	141	3072	1.56085	Summary	1
chr8_KI270900v1_alt	250914	253986	141	3072	1.56085	CpG-island	CpG50284
chr7	3975937	3977307	30	1370	1.56039	Summary	0
chr7	3975937	3977307	30	1370	1.56039	postTSS1KB-TES	SDK1
chr8	2208592	2210003	24	1411	1.55933	Summary	0
chr1	37896796	37896853	6	57	1.55466	Summary	1
chr1	37896796	37896853	6	57	1.55466	CpG-island	CpG1260
chr1	37896796	37896853	6	57	1.55466	postTSS1KB-TES	INPP5B
chr2	239737933	239738081	7	148	1.55446	Summary	0
chr11	398062	398708	33	646	1.55228	Summary	1
chr11	398062	398708	33	646	1.55228	CpG-island	CpG6546
chr11	398062	398708	33	646	1.55228	postTSS1KB-TES	PKP3
chr9	113067850	113068102	15	252	0.644795	Summary	1
chr9	113067850	113068102	15	252	0.644795	CpG-island	CpG51787
chr21	46292953	46293326	20	373	1.54816	Summary	1
chr21	46292953	46293326	20	373	1.54816	CpG-island	CpG31876
chr21	46292953	46293326	20	373	1.54816	postTSS1KB-TES	YBEY
chr10	133040947	133042820	71	1873	1.54678	Summary	1
chr10	133040947	133042820	71	1873	1.54678	CpG-island	CpG6421
chr8	144124760	144126977	68	2217	1.54323	Summary	1
chr8	144124760	144126977	68	2217	1.54323	CpG-island	CpG50012
chr17	83134240	83135714	110	1474	1.54089	Summary	1
chr17	83134240	83135714	110	1474	1.54089	CpG-island	CpG21040
chr17	83134240	83135714	110	1474	1.54089	TSS	AC139099.7
chr17	83134240	83135714	110	1474	1.54089	postTSS1KB-TES	AC139099.7
chr8	3021384	3022831	37	1447	1.53913	Summary	1
chr8	3021384	3022831	37	1447	1.53913	CpG-island	CpG48254
chr8	3021384	3022831	37	1447	1.53913	postTSS1KB-TES	CSMD1
chr20	63028040	63030094	107	2054	0.649997	Summary	1
chr20	63028040	63030094	107	2054	0.649997	CpG-island	CpG30951
chr20	63028040	63030094	107	2054	0.649997	postTSS1KB-TES	RP11-305P22.9
chr12	9566563	9568250	25	1687	0.650385	Summary	0
chr12	9566563	9568250	25	1687	0.650385	postTSS1KB-TES	RP11-726G1.1
chr9	113087369	113087545	16	176	0.652415	Summary	1
chr9	113087369	113087545	16	176	0.652415	CpG-island	CpG51787
chr2	113554064	113555306	35	1242	1.53121	Summary	1
chr2	113554064	113555306	35	1242	1.53121	CpG-island	CpG27922
chr2	113554064	113555306	35	1242	1.53121	postTSS1KB-TES	PGM5P4
chr14_GL000225v1_random	53115	53275	8	160	1.52927	Summary	1
chr14_GL000225v1_random	53115	53275	8	160	1.52927	CpG-island	CpG14436
chr14_GL000225v1_random	53115	53275	8	160	1.52927	TSS	AL671532.2
chr5	414856	416365	46	1509	0.654641	Summary	0
chr5	414856	416365	46	1509	0.654641	postTSS1KB-TES	AHRR
chr10	1779255	1780520	24	1265	1.52737	Summary	0
chr1	161463041	161465914	205	2873	1.52339	Summary	1
chr1	161463041	161465914	205	2873	1.52339	CpG-island	CpG3132
chr5	554357	554547	12	190	1.52242	Summary	0
chr10	133680314	133680353	5	39	1.51987	Summary	1
chr10	133680314	133680353	5	39	1.51987	CpG-island	CpG6500
chr10	133680314	133680353	5	39	1.51987	TSS	DUX4L21
chr16	14486630	14487873	17	1243	1.51884	Summary	0
chr16	14486630	14487873	17	1243	1.51884	postTSS1KB-TES	PARN
chr16_KI270853v1_alt	59861	60730	14	869	1.51853	Summary	0
chr7	1031759	1032463	21	704	1.51743	Summary	0
chr7	1031759	1032463	21	704	1.51743	postTSS1KB-TES	C7orf50
chr7	1031759	1032463	21	704	1.51743	postTSS1KB-TES	AC073957.15
chr10	133673757	133673788	4	31	1.51671	Summary	1
chr10	133673757	133673788	4	31	1.51671	CpG-island	CpG6500
chr10	133673757	133673788	4	31	1.51671	TSS	DUX4L23
chr11_KI270832v1_alt	171823	175283	102	3460	1.51631	Summary	0
chr12	129087531	129090096	109	2565	1.51515	Summary	0
chr12	129087531	129090096	109	2565	1.51515	postTSS1KB-TES	TMEM132D
chr8_KI270817v1_alt	67258	67407	7	149	0.660247	Summary	1
chr8_KI270817v1_alt	67258	67407	7	149	0.660247	CpG-island	CpG50202
chr1	161446882	161447273	20	391	1.51433	Summary	1
chr1	161446882	161447273	20	391	1.51433	CpG-island	CpG3132
chrX	70350349	70350462	7	113	0.661471	Summary	0
chrX	70350349	70350462	7	113	0.661471	postTSS1KB-TES	KIF4A
chr5	180112545	180114157	95	1612	1.51042	Summary	1
chr5	180112545	180114157	95	1612	1.51042	CpG-island	CpG40998
chr5	180112545	180114157	95	1612	1.51042	postTSS1KB-TES	RASGEF1C
chr7	205883	205925	3	42	0.662255	Summary	0
chr7	205883	205925	3	42	0.662255	postTSS1KB-TES	FAM20C
chr19	55849776	55851612	177	1836	1.5058	Summary	1
chr19	55849776	55851612	177	1836	1.5058	CpG-island	CpG25665
chr19	55849776	55851612	177	1836	1.5058	postTSS1KB-TES	NLRP4
chr22	46859284	46859310	4	26	1.50528	Summary	1
chr22	46859284	46859310	4	26	1.50528	CpG-island	CpG32832
chr22	46859284	46859310	4	26	1.50528	postTSS1KB-TES	TBC1D22A
chr8_KI270811v1_alt	155000	155017	3	17	0.666805	Summary	0
chr12	128844468	128846819	119	2351	1.49937	Summary	1
chr12	128844468	128846819	119	2351	1.49937	CpG-island	CpG11129
chr7	56368131	56368828	17	697	1.49814	Summary	1
chr7	56368131	56368828	17	697	1.49814	CpG-island	CpG46346
chr4	190091237	190091323	12	86	1.49732	Summary	1
chr4	190091237	190091323	12	86	1.49732	CpG-island	CpG38394
chr4	190091237	190091323	12	86	1.49732	TSS	DUX4L2
chr19	3937486	3938412	56	926	1.4969	Summary	2
chr19	3937486	3938412	56	926	1.4969	CpG-island	CpG23192
chr19	3937486	3938412	56	926	1.4969	CpG-island	CpG23193
chr19	3937486	3938412	56	926	1.4969	postTSS1KB-TES	NMRK2
chr19	37291824	37291862	3	38	1.4952	Summary	1
chr19	37291824	37291862	3	38	1.4952	CpG-island	CpG24568
chr1	161448531	161448551	3	20	1.49411	Summary	1
chr1	161448531	161448551	3	20	1.49411	CpG-island	CpG3132
chr16	1760697	1762464	65	1767	1.49312	Summary	0
chr16	1760697	1762464	65	1767	1.49312	postTSS1KB-TES	MAPK8IP3
chr7	847271	848244	68	973	1.49196	Summary	1
chr7	847271	848244	68	973	1.49196	CpG-island	CpG45290
chr7	847271	848244	68	973	1.49196	postTSS1KB-TES	SUN1
chr21	10521972	10522059	9	87	1.48967	Summary	1
chr21	10521972	10522059	9	87	1.48967	CpG-island	CpG31251
chr21	10521972	10522059	9	87	1.48967	TSS	TPTE
chr21	10521972	10522059	9	87	1.48967	postTSS1KB-TES	AL078471.5
chr6	158240501	158240725	17	224	1.48923	Summary	0
chr6	158240501	158240725	17	224	1.48923	postTSS1KB-TES	TULP4
chr6	158240501	158240725	17	224	1.48923	postTSS1KB-TES	SRP72P2
chr1	161448665	161451123	165	2458	1.48634	Summary	1
chr1	161448665	161451123	165	2458	1.48634	CpG-island	CpG3132
chr8	1449468	1450551	49	1083	1.48337	Summary	1
chr8	1449468	1450551	49	1083	1.48337	CpG-island	CpG48195
chr12	131434061	131434105	4	44	1.48199	Summary	1
chr12	131434061	131434105	4	44	1.48199	CpG-island	CpG11192
chr16	89188121	89189378	34	1257	1.48103	Summary	0
chr16	89188121	89189378	34	1257	1.48103	postTSS1KB-TES	CDH15
chr2	129913848	129915511	15	1663	1.47931	Summary	0
chr18_KI270912v1_alt	162865	162941	5	76	1.47766	Summary	0
chr12_KI270833v1_alt	14703	15180	47	477	1.47619	Summary	1
chr12_KI270833v1_alt	14703	15180	47	477	1.47619	CpG-island	CpG11384
chr6_KB021644v2_alt	57159	57518	20	359	0.67779	Summary	1
chr6_KB021644v2_alt	57159	57518	20	359	0.67779	CpG-island	CpG45149
chr11	134523724	134524203	82	479	1.47331	Summary	1
chr11	134523724	134524203	82	479	1.47331	CpG-island	CpG8811
chr1	161455237	161458806	241	3569	1.46855	Summary	1
chr1	161455237	161458806	241	3569	1.46855	CpG-island	CpG3132
chr18	79551176	79551220	5	44	0.68152	Summary	1
chr18	79551176	79551220	5	44	0.68152	CpG-island	CpG22436
chr22	48678677	48679957	73	1280	1.46644	Summary	1
chr22	48678677	48679957	73	1280	1.46644	CpG-island	CpG32858
chr22	48678677	48679957	73	1280	1.46644	postTSS1KB-TES	FAM19A5
chr16	550126	552013	115	1887	1.46641	Summary	0
chr16	550126	552013	115	1887	1.46641	postTSS1KB-TES	CAPN15
chr16	550126	552013	115	1887	1.46641	postTSS1KB-TES	LA16c-366D1.3
chr12	9403952	9404104	7	152	0.682602	Summary	1
chr12	9403952	9404104	7	152	0.682602	CpG-island	CpG9198
chr12	9403952	9404104	7	152	0.682602	postTSS1KB-TES	RP11-599J14.2
chr17	80748635	80749023	20	388	1.46397	Summary	0
chr17	80748635	80749023	20	388	1.46397	postTSS1KB-TES	RPTOR
chr12	132304163	132304968	34	805	1.46251	Summary	1
chr12	132304163	132304968	34	805	1.46251	CpG-island	CpG11265
chr12	132304163	132304968	34	805	1.46251	postTSS1KB-TES	GALNT9
chr4	190066085	190066136	4	51	1.46227	Summary	1
chr4	190066085	190066136	4	51	1.46227	CpG-island	CpG38394
chr4	190066085	190066136	4	51	1.46227	TSS	DBET
chr4	190066085	190066136	4	51	1.46227	postTSS1KB-TES	DBET
chr11	381568	381862	16	294	1.46039	Summary	0
chr11	381568	381862	16	294	1.46039	postTSS1KB-TES	B4GALNT4
chr1	161441040	161443707	184	2667	1.45868	Summary	1
chr1	161441040	161443707	184	2667	1.45868	CpG-island	CpG3132
chr17	82585430	82587461	45	2031	1.45732	Summary	0
chr17	82585430	82587461	45	2031	1.45732	TSS	RP13-638C3.3
chr17	82585430	82587461	45	2031	1.45732	postTSS1KB-TES	FOXK2
chr17	82585430	82587461	45	2031	1.45732	postTSS1KB-TES	RP13-638C3.3
chr16	1024484	1026271	58	1787	1.45722	Summary	1
chr16	1024484	1026271	58	1787	1.45722	CpG-island	CpG16305
chr9	121750930	121751120	5	190	1.45704	Summary	0
chr9	121750930	121751120	5	190	1.45704	postTSS1KB-TES	DAB2IP
chr2	239737458	239737830	14	372	1.45364	Summary	0
chr4	189307100	189310243	135	3143	0.690034	Summary	1
chr4	189307100	189310243	135	3143	0.690034	CpG-island	CpG38373
chr7	205534	205825	13	291	0.690221	Summary	0
chr7	205534	205825	13	291	0.690221	postTSS1KB-TES	FAM20C
chr10	2520989	2523837	40	2848	1.44681	Summary	1
chr10	2520989	2523837	40	2848	1.44681	CpG-island	CpG4499
chr10	2520989	2523837	40	2848	1.44681	postTSS1KB-TES	RP11-526P5.2
chr2	305776	309424	83	3648	1.44543	Summary	3
chr2	305776	309424	83	3648	1.44543	CpG-island	CpG26297
chr2	305776	309424	83	3648	1.44543	CpG-island	CpG26298
chr2	305776	309424	83	3648	1.44543	CpG-island	CpG26299
chr2	305776	309424	83	3648	1.44543	TSS	RP11-356M6.1
chr2	305776	309424	83	3648	1.44543	postTSS1KB-TES	AC079779.5
chr2	305776	309424	83	3648	1.44543	postTSS1KB-TES	RP11-356M6.1
chr1	155188743	155188945	21	202	1.44332	Summary	1
chr1	155188743	155188945	21	202	1.44332	CpG-island	CpG2957
chr1	155188743	155188945	21	202	1.44332	TSS	AC234582.2
chr1	155188743	155188945	21	202	1.44332	postTSS1KB-TES	MUC1
chr16	1184927	1186875	106	1948	1.44295	Summary	1
chr16	1184927	1186875	106	1948	1.44295	CpG-island	CpG16335
chr16	1184927	1186875	106	1948	1.44295	postTSS1KB-TES	CACNA1H
chr16	88206532	88207274	56	742	1.44187	Summary	1
chr16	88206532	88207274	56	742	1.44187	CpG-island	CpG18128
chr1	155189128	155190062	96	934	1.43967	Summary	1
chr1	155189128	155190062	96	934	1.43967	CpG-island	CpG2957
chr1	155189128	155190062	96	934	1.43967	TSS	AC234582.2
chr1	155189128	155190062	96	934	1.43967	TSS	AC234582.1
chr1	155189128	155190062	96	934	1.43967	postTSS1KB-TES	MUC1
chr1	155189128	155190062	96	934	1.43967	postTSS1KB-TES	AC234582.2
chr6_KB021644v2_alt	71462	72349	56	887	0.695622	Summary	1
chr6_KB021644v2_alt	71462	72349	56	887	0.695622	CpG-island	CpG45149
chr9	113087694	113087746	5	52	0.699884	Summary	1
chr9	113087694	113087746	5	52	0.699884	CpG-island	CpG51787
chr7	158150465	158152411	42	1946	1.42851	Summary	0
chr7	158150465	158152411	42	1946	1.42851	postTSS1KB-TES	PTPRN2
chr11	858076	859724	52	1648	1.42465	Summary	1
chr11	858076	859724	52	1648	1.42465	CpG-island	CpG6613
chr11	858076	859724	52	1648	1.42465	TSS	RP11-1391J7.1
chr11	858076	859724	52	1648	1.42465	postTSS1KB-TES	TSPAN4
chr11	858076	859724	52	1648	1.42465	postTSS1KB-TES	RP11-1391J7.1
chr10	5576514	5578141	43	1627	1.42298	Summary	1
chr10	5576514	5578141	43	1627	1.42298	CpG-island	CpG4542
chr9	134116586	134116611	5	25	1.42249	Summary	0
chr10	133676866	133676920	3	54	1.41984	Summary	1
chr10	133676866	133676920	3	54	1.41984	CpG-island	CpG6500
chr10	133676866	133676920	3	54	1.41984	TSS	DUX4L22
chr7	932851	935118	85	2267	1.41894	Summary	1
chr7	932851	935118	85	2267	1.41894	CpG-island	CpG45309
chr7	932851	935118	85	2267	1.41894	postTSS1KB-TES	ADAP1
chr7	932851	935118	85	2267	1.41894	postTSS1KB-TES	COX19
chr4	190084692	190084886	15	194	1.41728	Summary	1
chr4	190084692	190084886	15	194	1.41728	CpG-island	CpG38394
chr4	190084692	190084886	15	194	1.41728	TSS	DUX4L1
chr4	190084692	190084886	15	194	1.41728	TSS	AC126281.7
chr5	178394482	178397386	180	2904	1.41408	Summary	1
chr5	178394482	178397386	180	2904	1.41408	CpG-island	CpG40910
chr5	178394482	178397386	180	2904	1.41408	postTSS1KB-TES	COL23A1
chr2	426013	426265	7	252	0.707209	Summary	0
chr4	190084578	190084671	6	93	1.41388	Summary	1
chr4	190084578	190084671	6	93	1.41388	CpG-island	CpG38394
chr4	190084578	190084671	6	93	1.41388	TSS	DUX4L1
chr22_KI270734v1_random	165507	179744	1460	14237	1.41385	Summary	0
chr10	133667317	133667469	14	152	1.41376	Summary	1
chr10	133667317	133667469	14	152	1.41376	CpG-island	CpG6500
chr10	133667317	133667469	14	152	1.41376	TSS	XX-2136C77.3
chr14	35947296	35949232	39	1936	1.41321	Summary	0
chr14	35947296	35949232	39	1936	1.41321	TSS	RP11-116N8.2
chr14	35947296	35949232	39	1936	1.41321	postTSS1KB-TES	RP11-116N8.1
chr14	35947296	35949232	39	1936	1.41321	postTSS1KB-TES	RP11-116N8.2
chr8	671367	671545	8	178	1.41226	Summary	0
chr8	671367	671545	8	178	1.41226	postTSS1KB-TES	ERICH1
chr3	195337204	195337611	6	407	0.710208	Summary	0
chr3	195337204	195337611	6	407	0.710208	postTSS1KB-TES	ACAP2
chr6_KB021644v2_alt	56656	57128	27	472	0.711609	Summary	1
chr6_KB021644v2_alt	56656	57128	27	472	0.711609	CpG-island	CpG45149
chr21	8431386	8448846	1695	17460	1.40505	Summary	1
chr21	8431386	8448846	1695	17460	1.40505	CpG-island	CpG31201
chr21	8431386	8448846	1695	17460	1.40505	TSS	MIR6724-3
chr21	8431386	8448846	1695	17460	1.40505	TSS	pRNA
chr21	8431386	8448846	1695	17460	1.40505	TSS	FP236383.7
chr21	8431386	8448846	1695	17460	1.40505	TSS	FP236383.5
chr21	8431386	8448846	1695	17460	1.40505	TSS	FP236383.1
chr21	8431386	8448846	1695	17460	1.40505	TSS	CH507-513H4.3
chr21	8431386	8448846	1695	17460	1.40505	TSS	RNA5-8S5
chr21	8431386	8448846	1695	17460	1.40505	TSS	FP236383.9
chr21	8431386	8448846	1695	17460	1.40505	TSS	FP236383.12
chr21	8431386	8448846	1695	17460	1.40505	TSS	FP236383.3
chr21	8431386	8448846	1695	17460	1.40505	postTSS1KB-TES	MIR6724-3
chr21	8431386	8448846	1695	17460	1.40505	postTSS1KB-TES	pRNA
chr21	8431386	8448846	1695	17460	1.40505	postTSS1KB-TES	FP236383.7
chr21	8431386	8448846	1695	17460	1.40505	postTSS1KB-TES	FP236383.5
chr21	8431386	8448846	1695	17460	1.40505	postTSS1KB-TES	FP236383.1
chr21	8431386	8448846	1695	17460	1.40505	postTSS1KB-TES	CH507-513H4.3
chr21	8431386	8448846	1695	17460	1.40505	postTSS1KB-TES	RNA5-8S5
chr21	8431386	8448846	1695	17460	1.40505	postTSS1KB-TES	FP236383.9
chr21	8431386	8448846	1695	17460	1.40505	postTSS1KB-TES	FP236383.12
chr21	8431386	8448846	1695	17460	1.40505	postTSS1KB-TES	FP236383.3
chr21	8248769	8260968	1276	12199	1.40382	Summary	1
chr21	8248769	8260968	1276	12199	1.40382	CpG-island	CpG31198
chr21	8248769	8260968	1276	12199	1.40382	TSS	MIR6724-2
chr21	8248769	8260968	1276	12199	1.40382	TSS	pRNA
chr21	8248769	8260968	1276	12199	1.40382	TSS	FP671120.5
chr21	8248769	8260968	1276	12199	1.40382	TSS	FP671120.1
chr21	8248769	8260968	1276	12199	1.40382	TSS	CH507-513H4.5
chr21	8248769	8260968	1276	12199	1.40382	TSS	RNA5-8S5
chr21	8248769	8260968	1276	12199	1.40382	TSS	FP671120.6
chr21	8248769	8260968	1276	12199	1.40382	postTSS1KB-TES	MIR6724-2
chr21	8248769	8260968	1276	12199	1.40382	postTSS1KB-TES	pRNA
chr21	8248769	8260968	1276	12199	1.40382	postTSS1KB-TES	FP671120.5
chr21	8248769	8260968	1276	12199	1.40382	postTSS1KB-TES	FP671120.1
chr21	8248769	8260968	1276	12199	1.40382	postTSS1KB-TES	CH507-513H4.5
chr21	8248769	8260968	1276	12199	1.40382	postTSS1KB-TES	RNA5-8S5
chr21	8248769	8260968	1276	12199	1.40382	postTSS1KB-TES	FP671120.6
chr12	129857295	129857313	3	18	0.712486	Summary	1
chr12	129857295	129857313	3	18	0.712486	CpG-island	CpG11145
chr12	129857295	129857313	3	18	0.712486	postTSS1KB-TES	TMEM132D
chr8	674666	676803	154	2137	1.40266	Summary	1
chr8	674666	676803	154	2137	1.40266	CpG-island	CpG48131
chr8	674666	676803	154	2137	1.40266	postTSS1KB-TES	ERICH1
chr21	8986608	8989268	264	2660	1.40221	Summary	1
chr21	8986608	8989268	264	2660	1.40221	CpG-island	CpG31217
chr21	8986608	8989268	264	2660	1.40221	TSS	MIR3648-1
chr21	8986608	8989268	264	2660	1.40221	TSS	MIR3687-1
chr21	8986608	8989268	264	2660	1.40221	postTSS1KB-TES	MIR3648-1
chr21	8986608	8989268	264	2660	1.40221	postTSS1KB-TES	MIR3687-1
chr5	308783	310704	70	1921	1.39936	Summary	1
chr5	308783	310704	70	1921	1.39936	CpG-island	CpG38466
chr5	308783	310704	70	1921	1.39936	postTSS1KB-TES	PDCD6
chr5	308783	310704	70	1921	1.39936	postTSS1KB-TES	AHRR
chr8	142282521	142283535	30	1014	1.39757	Summary	0
chr8	142282521	142283535	30	1014	1.39757	postTSS1KB-TES	TSNARE1
chr22	48667673	48669140	40	1467	0.716241	Summary	1
chr22	48667673	48669140	40	1467	0.716241	CpG-island	CpG32857
chr22	48667673	48669140	40	1467	0.716241	postTSS1KB-TES	FAM19A5
chr11	131341786	131342982	16	1196	1.3961	Summary	0
chr11	131341786	131342982	16	1196	1.3961	postTSS1KB-TES	AP002856.5
chr1_KI270709v1_random	39939	40001	7	62	1.39492	Summary	1
chr1_KI270709v1_random	39939	40001	7	62	1.39492	CpG-island	CpG26207
chr11	734296	737062	183	2766	1.39404	Summary	1
chr11	734296	737062	183	2766	1.39404	CpG-island	CpG6595
chr7	2278072	2279686	65	1614	1.39375	Summary	1
chr7	2278072	2279686	65	1614	1.39375	CpG-island	CpG45463
chr7	2278072	2279686	65	1614	1.39375	postTSS1KB-TES	SNX8
chr10	133759817	133759845	5	28	1.39369	Summary	1
chr10	133759817	133759845	5	28	1.39369	CpG-island	CpG6501
chr10	133759817	133759845	5	28	1.39369	TSS	DUX4L15
chr19	37295884	37296556	28	672	1.39336	Summary	1
chr19	37295884	37296556	28	672	1.39336	CpG-island	CpG24568
chr11	134523604	134523696	16	92	1.39332	Summary	1
chr11	134523604	134523696	16	92	1.39332	CpG-island	CpG8811
chr16	159513	161310	53	1797	1.39286	Summary	0
chr16	159513	161310	53	1797	1.39286	postTSS1KB-TES	HBM
chrUn_GL000224v1	147967	161774	1453	13807	1.39197	Summary	0
chr5	260643	260845	19	202	1.39196	Summary	1
chr5	260643	260845	19	202	1.39196	CpG-island	CpG38462
chrX	115872672	115872694	3	22	1.38853	Summary	1
chrX	115872672	115872694	3	22	1.38853	CpG-island	CpG54041
chr10	133743776	133743883	11	107	1.388	Summary	1
chr10	133743776	133743883	11	107	1.388	CpG-island	CpG6501
chr10	133743776	133743883	11	107	1.388	TSS	DUX4L10
chr10	133743776	133743883	11	107	1.388	TSS	AL732375.5
chr18	47034233	47035766	59	1533	1.38619	Summary	1
chr18	47034233	47035766	59	1533	1.38619	CpG-island	CpG21967
chr18	47034233	47035766	59	1533	1.38619	TSS	TCEB3B
chr18	47034233	47035766	59	1533	1.38619	postTSS1KB-TES	KATNAL2
chr18	47034233	47035766	59	1533	1.38619	postTSS1KB-TES	TCEB3B
chr16	286394	286768	8	374	1.38607	Summary	0
chr16	286394	286768	8	374	1.38607	postTSS1KB-TES	PDIA2
chr2	240923554	240924827	35	1273	1.38479	Summary	0
chr2	240923554	240924827	35	1273	1.38479	postTSS1KB-TES	AC104809.3
chr4	190072128	190072195	5	67	1.38368	Summary	1
chr4	190072128	190072195	5	67	1.38368	CpG-island	CpG38394
chr4	190072128	190072195	5	67	1.38368	TSS	DUX4L7
chr4	190072128	190072195	5	67	1.38368	TSS	AC126281.3
chr5	261379	261403	3	24	1.38189	Summary	1
chr5	261379	261403	3	24	1.38189	CpG-island	CpG38462
chr21	10522187	10522391	17	204	1.38033	Summary	1
chr21	10522187	10522391	17	204	1.38033	CpG-island	CpG31251
chr21	10522187	10522391	17	204	1.38033	TSS	TPTE
chr21	10522187	10522391	17	204	1.38033	postTSS1KB-TES	AL078471.5
chr18	46968815	46969084	18	269	1.38017	Summary	1
chr18	46968815	46969084	18	269	1.38017	CpG-island	CpG21962
chr18	46968815	46969084	18	269	1.38017	postTSS1KB-TES	KATNAL2
chr18	46968815	46969084	18	269	1.38017	postTSS1KB-TES	TCEB3CL
chr19	37290861	37291142	13	281	1.37937	Summary	1
chr19	37290861	37291142	13	281	1.37937	CpG-island	CpG24568
chr14_KI270724v1_random	2003	2063	4	60	1.37698	Summary	0
chr14_KI270724v1_random	2003	2063	4	60	1.37698	TSS	AC242209.2
chr17	80748351	80748487	8	136	1.37586	Summary	0
chr17	80748351	80748487	8	136	1.37586	postTSS1KB-TES	RPTOR
chr11	1078108	1082306	261	4198	1.37541	Summary	0
chr11	1078108	1082306	261	4198	1.37541	postTSS1KB-TES	MUC2
chr19	37269929	37270112	9	183	1.37417	Summary	1
chr19	37269929	37270112	9	183	1.37417	CpG-island	CpG24568
chr19	37269929	37270112	9	183	1.37417	postTSS1KB-TES	CTD-3220F14.1
chr19	524155	524370	15	215	1.37325	Summary	1
chr19	524155	524370	15	215	1.37325	CpG-island	CpG22604
chr20	63134586	63134676	4	90	1.37305	Summary	0
chr21	8204171	8222533	1699	18362	1.36977	Summary	1
chr21	8204171	8222533	1699	18362	1.36977	CpG-island	CpG31198
chr21	8204171	8222533	1699	18362	1.36977	TSS	MIR6724-3
chr21	8204171	8222533	1699	18362	1.36977	TSS	pRNA
chr21	8204171	8222533	1699	18362	1.36977	TSS	FP671120.2
chr21	8204171	8222533	1699	18362	1.36977	TSS	MIR3648-2
chr21	8204171	8222533	1699	18362	1.36977	TSS	MIR3687-2
chr21	8204171	8222533	1699	18362	1.36977	TSS	CH507-513H4.6
chr21	8204171	8222533	1699	18362	1.36977	TSS	RNA5-8S5
chr21	8204171	8222533	1699	18362	1.36977	TSS	FP671120.7
chr21	8204171	8222533	1699	18362	1.36977	TSS	FP671120.4
chr21	8204171	8222533	1699	18362	1.36977	postTSS1KB-TES	CH507-513H4.1
chr21	8204171	8222533	1699	18362	1.36977	postTSS1KB-TES	MIR6724-3
chr21	8204171	8222533	1699	18362	1.36977	postTSS1KB-TES	pRNA
chr21	8204171	8222533	1699	18362	1.36977	postTSS1KB-TES	FP671120.2
chr21	8204171	8222533	1699	18362	1.36977	postTSS1KB-TES	MIR3648-2
chr21	8204171	8222533	1699	18362	1.36977	postTSS1KB-TES	MIR3687-2
chr21	8204171	8222533	1699	18362	1.36977	postTSS1KB-TES	CH507-513H4.6
chr21	8204171	8222533	1699	18362	1.36977	postTSS1KB-TES	RNA5-8S5
chr21	8204171	8222533	1699	18362	1.36977	postTSS1KB-TES	FP671120.7
chr21	8204171	8222533	1699	18362	1.36977	postTSS1KB-TES	FP671120.4
chr10	133760006	133760034	3	28	1.36917	Summary	1
chr10	133760006	133760034	3	28	1.36917	CpG-island	CpG6501
chr10	133760006	133760034	3	28	1.36917	TSS	DUX4L15
chr1	1293790	1293818	5	28	1.36155	Summary	1
chr1	1293790	1293818	5	28	1.36155	CpG-island	CpG86
chr1	1293790	1293818	5	28	1.36155	postTSS1KB-TES	ACAP3
chr16	845641	848015	81	2374	1.36153	Summary	2
chr16	845641	848015	81	2374	1.36153	CpG-island	CpG16271
chr16	845641	848015	81	2374	1.36153	CpG-island	CpG16272
chr4	190069138	190069269	9	131	1.36138	Summary	1
chr4	190069138	190069269	9	131	1.36138	CpG-island	CpG38394
chr4	190069138	190069269	9	131	1.36138	TSS	AC126281.1
chr4	190069138	190069269	9	131	1.36138	postTSS1KB-TES	DUX4L8
chr18_KI270912v1_alt	160824	161074	13	250	1.36093	Summary	0
chr6	168356309	168359433	130	3124	1.35935	Summary	0
chr4	190067391	190067482	3	91	1.359	Summary	1
chr4	190067391	190067482	3	91	1.359	CpG-island	CpG38394
chr4	190067391	190067482	3	91	1.359	TSS	DUX4L8
chr4	190067391	190067482	3	91	1.359	postTSS1KB-TES	DBET
chr4	49288604	49288980	6	376	1.35264	Summary	0
chr21	8387218	8405676	1686	18458	1.35171	Summary	1
chr21	8387218	8405676	1686	18458	1.35171	CpG-island	CpG31201
chr21	8387218	8405676	1686	18458	1.35171	TSS	MIR6724-3
chr21	8387218	8405676	1686	18458	1.35171	TSS	pRNA
chr21	8387218	8405676	1686	18458	1.35171	TSS	FP236383.8
chr21	8387218	8405676	1686	18458	1.35171	TSS	FP236383.6
chr21	8387218	8405676	1686	18458	1.35171	TSS	FP236383.11
chr21	8387218	8405676	1686	18458	1.35171	TSS	CH507-513H4.4
chr21	8387218	8405676	1686	18458	1.35171	TSS	RNA5-8S5
chr21	8387218	8405676	1686	18458	1.35171	TSS	FP236383.4
chr21	8387218	8405676	1686	18458	1.35171	TSS	FP236383.10
chr21	8387218	8405676	1686	18458	1.35171	postTSS1KB-TES	CH507-528H12.1
chr21	8387218	8405676	1686	18458	1.35171	postTSS1KB-TES	MIR6724-3
chr21	8387218	8405676	1686	18458	1.35171	postTSS1KB-TES	pRNA
chr21	8387218	8405676	1686	18458	1.35171	postTSS1KB-TES	FP236383.8
chr21	8387218	8405676	1686	18458	1.35171	postTSS1KB-TES	FP236383.6
chr21	8387218	8405676	1686	18458	1.35171	postTSS1KB-TES	FP236383.11
chr21	8387218	8405676	1686	18458	1.35171	postTSS1KB-TES	CH507-513H4.4
chr21	8387218	8405676	1686	18458	1.35171	postTSS1KB-TES	RNA5-8S5
chr21	8387218	8405676	1686	18458	1.35171	postTSS1KB-TES	FP236383.4
chr21	8387218	8405676	1686	18458	1.35171	postTSS1KB-TES	FP236383.10
chr13	113345908	113348400	86	2492	1.35006	Summary	0
chr13	113345908	113348400	86	2492	1.35006	postTSS1KB-TES	GRTP1
chr12	132242075	132242259	5	184	1.35004	Summary	0
chr12	132242075	132242259	5	184	1.35004	postTSS1KB-TES	GALNT9
chr6	5537400	5538485	11	1085	1.34963	Summary	0
chr6	5537400	5538485	11	1085	1.34963	postTSS1KB-TES	FARS2
chr4	190081078	190081157	10	79	1.3484	Summary	1
chr4	190081078	190081157	10	79	1.3484	CpG-island	CpG38394
chr4	190081078	190081157	10	79	1.3484	TSS	DUX4L4
chr4	744649	744703	4	54	1.3468	Summary	1
chr4	744649	744703	4	54	1.3468	CpG-island	CpG35970
chr4	744649	744703	4	54	1.3468	postTSS1KB-TES	PCGF3
chr2	239101232	239102277	29	1045	1.34661	Summary	0
chr2	239101232	239102277	29	1045	1.34661	postTSS1KB-TES	HDAC4
chr5	109342402	109342435	4	33	1.34654	Summary	0
chr5	109342402	109342435	4	33	1.34654	postTSS1KB-TES	PJA2
chr10	133749083	133749118	3	35	1.34561	Summary	1
chr10	133749083	133749118	3	35	1.34561	CpG-island	CpG6501
chr10	133749083	133749118	3	35	1.34561	TSS	DUX4L12
chr4	190072017	190072078	9	61	1.34459	Summary	1
chr4	190072017	190072078	9	61	1.34459	CpG-island	CpG38394
chr4	190072017	190072078	9	61	1.34459	TSS	DUX4L7
chr4	190072017	190072078	9	61	1.34459	TSS	AC126281.3
chr4	184967347	184967485	10	138	1.34308	Summary	1
chr4	184967347	184967485	10	138	1.34308	CpG-island	CpG38270
chr5	14866068	14866169	3	101	1.34145	Summary	0
chr5	14866068	14866169	3	101	1.34145	postTSS1KB-TES	ANKH
chr19	37274070	37274299	24	229	1.34103	Summary	1
chr19	37274070	37274299	24	229	1.34103	CpG-island	CpG24568
chr13	111254263	111255315	54	1052	1.34086	Summary	1
chr13	111254263	111255315	54	1052	1.34086	CpG-island	CpG12624
chr13	111254263	111255315	54	1052	1.34086	postTSS1KB-TES	ARHGEF7
chr1_KI270709v1_random	39192	39224	3	32	1.34011	Summary	1
chr1_KI270709v1_random	39192	39224	3	32	1.34011	CpG-island	CpG26207
chr1	16630645	16631063	20	418	1.33984	Summary	0
chr1	16630645	16631063	20	418	1.33984	postTSS1KB-TES	CROCCP2
chr22	49493482	49495215	37	1733	1.33966	Summary	0
chr22	49493482	49495215	37	1733	1.33966	postTSS1KB-TES	C22orf34
chr16	90051631	90053764	51	2133	1.33859	Summary	1
chr16	90051631	90053764	51	2133	1.33859	CpG-island	CpG18341
chr12	132387610	132387825	9	215	1.33795	Summary	0
chr5	180535205	180535584	6	379	1.33481	Summary	0
chr5	180535205	180535584	6	379	1.33481	TSS	RP11-451H23.1
chr5	180535205	180535584	6	379	1.33481	postTSS1KB-TES	CNOT6
chr15	22257680	22258223	77	543	1.33457	Summary	1
chr15	22257680	22258223	77	543	1.33457	CpG-island	CpG14552
chr15	22257680	22258223	77	543	1.33457	TSS	RP11-603B24.2
chr12	132134664	132136659	142	1995	1.33405	Summary	1
chr12	132134664	132136659	142	1995	1.33405	CpG-island	CpG11229
chr12	132134664	132136659	142	1995	1.33405	postTSS1KB-TES	DDX51
chr17	43251055	43251142	3	87	1.33375	Summary	0
chr17	43251055	43251142	3	87	1.33375	TSS	RNU2-1
chr17	43251055	43251142	3	87	1.33375	postTSS1KB-TES	LINC00854
chr4	190080523	190081056	26	533	1.33306	Summary	1
chr4	190080523	190081056	26	533	1.33306	CpG-island	CpG38394
chr4	190080523	190081056	26	533	1.33306	TSS	DUX4L4
chr14_GL000225v1_random	135300	135886	27	586	1.33203	Summary	0
chr14_GL000225v1_random	135300	135886	27	586	1.33203	TSS	AL671532.4
chr6_KB021644v2_alt	74201	74283	5	82	0.750922	Summary	1
chr6_KB021644v2_alt	74201	74283	5	82	0.750922	CpG-island	CpG45149
chr4	744784	746981	117	2197	1.32921	Summary	1
chr4	744784	746981	117	2197	1.32921	CpG-island	CpG35970
chr4	744784	746981	117	2197	1.32921	postTSS1KB-TES	PCGF3
chr22_KI270733v1_random	120840	139114	1751	18274	1.32712	Summary	1
chr22_KI270733v1_random	120840	139114	1751	18274	1.32712	CpG-island	CpG33022
chr22_KI270733v1_random	120840	139114	1751	18274	1.32712	TSS	MIR6724-4
chr22_KI270733v1_random	120840	139114	1751	18274	1.32712	TSS	pRNA
chr22_KI270733v1_random	120840	139114	1751	18274	1.32712	TSS	AL353644.5
chr22_KI270733v1_random	120840	139114	1751	18274	1.32712	TSS	AL353644.6
chr22_KI270733v1_random	120840	139114	1751	18274	1.32712	TSS	MIR3687-2
chr22_KI270733v1_random	120840	139114	1751	18274	1.32712	TSS	RNA5-8S5
chr22_KI270733v1_random	120840	139114	1751	18274	1.32712	TSS	AL353644.11
chr22_KI270733v1_random	120840	139114	1751	18274	1.32712	TSS	AL353644.8
chr22_KI270733v1_random	120840	139114	1751	18274	1.32712	TSS	AL353644.10
chr22_KI270733v1_random	120840	139114	1751	18274	1.32712	postTSS1KB-TES	MIR6724-4
chr22_KI270733v1_random	120840	139114	1751	18274	1.32712	postTSS1KB-TES	pRNA
chr22_KI270733v1_random	120840	139114	1751	18274	1.32712	postTSS1KB-TES	AL353644.5
chr22_KI270733v1_random	120840	139114	1751	18274	1.32712	postTSS1KB-TES	AL353644.6
chr22_KI270733v1_random	120840	139114	1751	18274	1.32712	postTSS1KB-TES	MIR3687-2
chr22_KI270733v1_random	120840	139114	1751	18274	1.32712	postTSS1KB-TES	RNA5-8S5
chr22_KI270733v1_random	120840	139114	1751	18274	1.32712	postTSS1KB-TES	AL353644.11
chr22_KI270733v1_random	120840	139114	1751	18274	1.32712	postTSS1KB-TES	AL353644.8
chr22_KI270733v1_random	120840	139114	1751	18274	1.32712	postTSS1KB-TES	AL353644.10
chr17	83215513	83215553	4	40	1.32486	Summary	1
chr17	83215513	83215553	4	40	1.32486	CpG-island	CpG21042
chr17	83215513	83215553	4	40	1.32486	postTSS1KB-TES	AC139099.6
chr4	189646450	189646531	11	81	0.755469	Summary	1
chr4	189646450	189646531	11	81	0.755469	CpG-island	CpG38381
chr10	132791421	132793497	74	2076	1.32272	Summary	1
chr10	132791421	132793497	74	2076	1.32272	CpG-island	CpG6381
chr14_GL000225v1_random	58153	60055	65	1902	1.31957	Summary	1
chr14_GL000225v1_random	58153	60055	65	1902	1.31957	CpG-island	CpG14438
chr14_GL000225v1_random	58153	60055	65	1902	1.31957	TSS	AL671532.6
chrX	115844198	115844389	7	191	1.31948	Summary	1
chrX	115844198	115844389	7	191	1.31948	CpG-island	CpG54041
chr1	161461462	161462625	89	1163	1.31774	Summary	1
chr1	161461462	161462625	89	1163	1.31774	CpG-island	CpG3132
chr9	87651528	87653004	34	1476	1.31685	Summary	0
chr9	87651528	87653004	34	1476	1.31685	postTSS1KB-TES	DAPK1
chr4	131730374	131730413	3	39	1.31575	Summary	1
chr4	131730374	131730413	3	39	1.31575	CpG-island	CpG37634
chr14_GL000225v1_random	71629	71907	5	278	1.3143	Summary	0
chr10	133743996	133744005	3	9	1.31371	Summary	1
chr10	133743996	133744005	3	9	1.31371	CpG-island	CpG6501
chr10	133743996	133744005	3	9	1.31371	TSS	DUX4L10
chr10	133743996	133744005	3	9	1.31371	TSS	AL732375.5
chrUn_KI270754v1	38269	38397	4	128	1.31307	Summary	0
chr4	190072234	190072246	3	12	1.31167	Summary	1
chr4	190072234	190072246	3	12	1.31167	CpG-island	CpG38394
chr4	190072234	190072246	3	12	1.31167	TSS	AC126281.3
chr4	190072234	190072246	3	12	1.31167	postTSS1KB-TES	DUX4L7
chr8	144624949	144626380	140	1431	1.31072	Summary	1
chr8	144624949	144626380	140	1431	1.31072	CpG-island	CpG50068
chr21	9814209	9814271	5	62	1.30852	Summary	1
chr21	9814209	9814271	5	62	1.30852	CpG-island	CpG31240
chr21	9814209	9814271	5	62	1.30852	TSS	MGC39584
chrX	115856711	115856784	8	73	0.764534	Summary	1
chrX	115856711	115856784	8	73	0.764534	CpG-island	CpG54041
chr16	90003041	90004787	53	1746	1.30787	Summary	1
chr16	90003041	90004787	53	1746	1.30787	CpG-island	CpG18337
chr18	78781886	78782794	37	908	1.30576	Summary	1
chr18	78781886	78782794	37	908	1.30576	CpG-island	CpG22372
chr7	205271	205469	9	198	1.30514	Summary	0
chr7	205271	205469	9	198	1.30514	postTSS1KB-TES	FAM20C
chrUn_KI270750v1	117251	118579	21	1328	1.30435	Summary	1
chrUn_KI270750v1	117251	118579	21	1328	1.30435	CpG-island	CpG52663
chr11	1434396	1436430	85	2034	1.3038	Summary	1
chr11	1434396	1436430	85	2034	1.3038	CpG-island	CpG6672
chr11	1434396	1436430	85	2034	1.3038	postTSS1KB-TES	BRSK2
chr4	190068167	190068183	3	16	1.3034	Summary	1
chr4	190068167	190068183	3	16	1.3034	CpG-island	CpG38394
chr4	190068167	190068183	3	16	1.3034	TSS	DUX4L8
chrY	11305758	11308874	116	3116	1.30201	Summary	1
chrY	11305758	11308874	116	3116	1.30201	CpG-island	CpG54964
chrY	11305758	11308874	116	3116	1.30201	TSS	DUX4L16
chrY	11305758	11308874	116	3116	1.30201	TSS	AC134882.1
chrY	11305758	11308874	116	3116	1.30201	postTSS1KB-TES	DUX4L16
chr10	75399405	75399626	19	221	1.30193	Summary	1
chr10	75399405	75399626	19	221	1.30193	CpG-island	CpG5460
chr10	75399405	75399626	19	221	1.30193	postTSS1KB-TES	RP11-399K21.11
chr10	75399405	75399626	19	221	1.30193	postTSS1KB-TES	ZNF503
chrX	115844468	115844502	4	34	1.30138	Summary	1
chrX	115844468	115844502	4	34	1.30138	CpG-island	CpG54041
chr4	926817	928029	90	1212	1.29999	Summary	1
chr4	926817	928029	90	1212	1.29999	CpG-island	CpG36000
chr4	926817	928029	90	1212	1.29999	postTSS1KB-TES	GAK
chr16	85410202	85410370	4	168	0.771006	Summary	0
chr19	3648757	3650202	75	1445	0.771035	Summary	2
chr19	3648757	3650202	75	1445	0.771035	CpG-island	CpG23146
chr19	3648757	3650202	75	1445	0.771035	CpG-island	CpG23147
chr19	3648757	3650202	75	1445	0.771035	postTSS1KB-TES	PIP5K1C
chr7	3977555	3977914	8	359	1.29494	Summary	0
chr7	3977555	3977914	8	359	1.29494	postTSS1KB-TES	SDK1
chrUn_GL000220v1	141075	141094	3	19	0.772526	Summary	1
chrUn_GL000220v1	141075	141094	3	19	0.772526	CpG-island	CpG52624
chr8	1351739	1352316	36	577	1.29437	Summary	1
chr8	1351739	1352316	36	577	1.29437	CpG-island	CpG48177
chr10	133671095	133671125	5	30	1.29417	Summary	1
chr10	133671095	133671125	5	30	1.29417	CpG-island	CpG6500
chr10	133671095	133671125	5	30	1.29417	TSS	XX-2136C77.4
chr10	133671095	133671125	5	30	1.29417	TSS	AL845259.7
chr10	133761100	133761149	4	49	1.29362	Summary	1
chr10	133761100	133761149	4	49	1.29362	CpG-island	CpG6501
chr10	133761100	133761149	4	49	1.29362	TSS	AL732375.6
chr10	133761100	133761149	4	49	1.29362	postTSS1KB-TES	DUX4L15
chr8_KI270811v1_alt	71051	71230	12	179	1.29237	Summary	1
chr8_KI270811v1_alt	71051	71230	12	179	1.29237	CpG-island	CpG50099
chr18_KI270912v1_alt	162480	162519	3	39	0.774502	Summary	0
chr1	246784930	246786005	22	1075	0.775269	Summary	0
chr1	246784930	246786005	22	1075	0.775269	postTSS1KB-TES	KIF28P
chr1	246784930	246786005	22	1075	0.775269	postTSS1KB-TES	LINC01341
chr14_GL000225v1_random	72123	72727	30	604	1.28707	Summary	1
chr14_GL000225v1_random	72123	72727	30	604	1.28707	CpG-island	CpG14440
chr10	133670682	133670768	12	86	1.28672	Summary	1
chr10	133670682	133670768	12	86	1.28672	CpG-island	CpG6500
chr10	133670682	133670768	12	86	1.28672	TSS	XX-2136C77.4
chr4	190090790	190090866	3	76	1.28616	Summary	1
chr4	190090790	190090866	3	76	1.28616	CpG-island	CpG38394
chr4	190090790	190090866	3	76	1.28616	TSS	DUX4L2
chr16	88933038	88933168	4	130	1.2857	Summary	0
chr16	88933038	88933168	4	130	1.2857	postTSS1KB-TES	CBFA2T3
chr3_KI270924v1_alt	23157	24595	40	1438	1.28481	Summary	1
chr3_KI270924v1_alt	23157	24595	40	1438	1.28481	CpG-island	CpG35888
chr5	177397301	177397393	3	92	0.778328	Summary	0
chr5	177397301	177397393	3	92	0.778328	postTSS1KB-TES	SLC34A1
chrUn_KI270754v1	36443	36460	6	17	1.28396	Summary	1
chrUn_KI270754v1	36443	36460	6	17	1.28396	CpG-island	CpG52669
chr18	78782876	78783069	8	193	1.28396	Summary	0
chrX	267569	271348	160	3779	1.28383	Summary	1
chrX	267569	271348	160	3779	1.28383	CpG-island	CpG52685
chr14	45634856	45635538	35	682	1.28236	Summary	0
chr7	56369497	56375381	237	5884	1.28192	Summary	0
chr19	457374	459270	122	1896	1.28023	Summary	1
chr19	457374	459270	122	1896	1.28023	CpG-island	CpG22588
chr19	457374	459270	122	1896	1.28023	postTSS1KB-TES	SHC2
chr18	47028508	47030637	111	2129	1.28006	Summary	1
chr18	47028508	47030637	111	2129	1.28006	CpG-island	CpG21966
chr18	47028508	47030637	111	2129	1.28006	TSS	TCEB3CL
chr18	47028508	47030637	111	2129	1.28006	TSS	TCEB3C
chr18	47028508	47030637	111	2129	1.28006	postTSS1KB-TES	KATNAL2
chr18	47028508	47030637	111	2129	1.28006	postTSS1KB-TES	TCEB3CL
chr18	47028508	47030637	111	2129	1.28006	postTSS1KB-TES	TCEB3C
chr9	113089030	113089089	4	59	0.781334	Summary	1
chr9	113089030	113089089	4	59	0.781334	CpG-island	CpG51787
chr19	37288309	37289106	38	797	1.27953	Summary	1
chr19	37288309	37289106	38	797	1.27953	CpG-island	CpG24568
chr6_KB021644v2_alt	73030	74125	69	1095	0.783191	Summary	1
chr6_KB021644v2_alt	73030	74125	69	1095	0.783191	CpG-island	CpG45149
chr11_KI270927v1_alt	152617	154679	110	2062	1.276	Summary	0
chr10	133752365	133752428	5	63	1.27569	Summary	1
chr10	133752365	133752428	5	63	1.27569	CpG-island	CpG6501
chr10	133752365	133752428	5	63	1.27569	TSS	DUX4L13
chr2	3725075	3726374	20	1299	0.784672	Summary	0
chr2	3725075	3726374	20	1299	0.784672	postTSS1KB-TES	DCDC2C
chr1	246324134	246325893	36	1759	1.27421	Summary	1
chr1	246324134	246325893	36	1759	1.27421	CpG-island	CpG4338
chr1	246324134	246325893	36	1759	1.27421	postTSS1KB-TES	SMYD3
chr1	246324134	246325893	36	1759	1.27421	postTSS1KB-TES	SMYD3
chr19	36268767	36308933	1951	40166	1.27252	Summary	1
chr19	36268767	36308933	1951	40166	1.27252	CpG-island	CpG24525
chr19	36268767	36308933	1951	40166	1.27252	TSS	CTD-3162L10.1
chr19	36268767	36308933	1951	40166	1.27252	postTSS1KB-TES	CTD-3162L10.1
chrX	149939163	149939302	10	139	1.27181	Summary	1
chrX	149939163	149939302	10	139	1.27181	CpG-island	CpG54456
chrX	149939163	149939302	10	139	1.27181	TSS	CXorf40B
chrX	149939163	149939302	10	139	1.27181	TSS	LINC00894
chr7	20667954	20668064	7	110	1.27078	Summary	1
chr7	20667954	20668064	7	110	1.27078	CpG-island	CpG45821
chr7	20667954	20668064	7	110	1.27078	postTSS1KB-TES	ABCB5
chr19	37286086	37287545	80	1459	1.27054	Summary	1
chr19	37286086	37287545	80	1459	1.27054	CpG-island	CpG24568
chr11	381903	382296	8	393	0.787071	Summary	0
chr11	381903	382296	8	393	0.787071	postTSS1KB-TES	B4GALNT4
chr10	133666302	133666338	4	36	1.26992	Summary	1
chr10	133666302	133666338	4	36	1.26992	CpG-island	CpG6500
chr10	133666302	133666338	4	36	1.26992	TSS	XX-2136C77.3
chr2	240041477	240043369	42	1892	0.787485	Summary	1
chr2	240041477	240043369	42	1892	0.787485	CpG-island	CpG29646
chr2	240041477	240043369	42	1892	0.787485	TSS	PRR21
chr2	240041477	240043369	42	1892	0.787485	postTSS1KB-TES	PRR21
chr8	85656709	85657367	13	658	1.26916	Summary	0
chr8	85656709	85657367	13	658	1.26916	postTSS1KB-TES	REXO1L3P
chr8	85656709	85657367	13	658	1.26916	postTSS1KB-TES	REXO1L1P
chr14	19097045	19098386	85	1341	1.2677	Summary	1
chr14	19097045	19098386	85	1341	1.2677	CpG-island	CpG12886
chr14	19097045	19098386	85	1341	1.2677	postTSS1KB-TES	DUXAP10
chr5	261240	261261	3	21	1.26734	Summary	1
chr5	261240	261261	3	21	1.26734	CpG-island	CpG38462
chr9	113068856	113068968	5	112	0.78907	Summary	1
chr9	113068856	113068968	5	112	0.78907	CpG-island	CpG51787
chr16	89306090	89306239	10	149	1.26666	Summary	1
chr16	89306090	89306239	10	149	1.26666	CpG-island	CpG18273
chr16	89306090	89306239	10	149	1.26666	postTSS1KB-TES	ANKRD11
chr8	7764132	7766066	39	1934	0.789537	Summary	0
chr8	7764132	7766066	39	1934	0.789537	postTSS1KB-TES	FAM90A9P
chr4	1427875	1428063	5	188	1.26451	Summary	0
chr1	155190086	155190166	11	80	1.26244	Summary	1
chr1	155190086	155190166	11	80	1.26244	CpG-island	CpG2957
chr1	155190086	155190166	11	80	1.26244	TSS	AC234582.1
chr1	155190086	155190166	11	80	1.26244	postTSS1KB-TES	MUC1
chr14_GL000225v1_random	30300	32303	82	2003	1.26118	Summary	1
chr14_GL000225v1_random	30300	32303	82	2003	1.26118	CpG-island	CpG14434
chr10	133749982	133750032	6	50	0.793022	Summary	1
chr10	133749982	133750032	6	50	0.793022	CpG-island	CpG6501
chr10	133749982	133750032	6	50	0.793022	TSS	DUX4L12
chr5	356691	358741	136	2050	1.2609	Summary	1
chr5	356691	358741	136	2050	1.2609	CpG-island	CpG38470
chr5	356691	358741	136	2050	1.2609	postTSS1KB-TES	AHRR
chrUn_GL000224v1	5986	7918	30	1932	0.793454	Summary	0
chr12	132793089	132793105	3	16	1.25711	Summary	1
chr12	132793089	132793105	3	16	1.25711	CpG-island	CpG11341
chr12	132793089	132793105	3	16	1.25711	postTSS1KB-TES	GOLGA3
chrY	267647	271348	158	3701	1.25438	Summary	1
chrY	267647	271348	158	3701	1.25438	CpG-island	CpG54731
chr4	131744776	131744843	7	67	1.25373	Summary	1
chr4	131744776	131744843	7	67	1.25373	CpG-island	CpG37634
chr1	1289891	1290349	39	458	0.798476	Summary	1
chr1	1289891	1290349	39	458	0.798476	CpG-island	CpG86
chr1	1289891	1290349	39	458	0.798476	postTSS1KB-TES	SCNN1D
chrX	130060547	130060589	8	42	0.799035	Summary	1
chrX	130060547	130060589	8	42	0.799035	CpG-island	CpG54230
chr8	1350992	1351682	42	690	1.2507	Summary	1
chr8	1350992	1351682	42	690	1.2507	CpG-island	CpG48177
chr21	8425130	8426163	25	1033	1.24977	Summary	1
chr21	8425130	8426163	25	1033	1.24977	CpG-island	CpG31201
chr14_GL000225v1_random	43093	43103	3	10	1.24957	Summary	0
chr1_KI270709v1_random	39474	39777	32	303	1.24864	Summary	1
chr1_KI270709v1_random	39474	39777	32	303	1.24864	CpG-island	CpG26207
chr1	144105081	144105323	4	242	1.24789	Summary	0
chrUn_GL000220v1	103584	126887	1857	23303	1.24665	Summary	1
chrUn_GL000220v1	103584	126887	1857	23303	1.24665	CpG-island	CpG52624
chrUn_GL000220v1	103584	126887	1857	23303	1.24665	TSS	MIR6724-1
chrUn_GL000220v1	103584	126887	1857	23303	1.24665	TSS	pRNA
chrUn_GL000220v1	103584	126887	1857	23303	1.24665	TSS	AL592188.9
chrUn_GL000220v1	103584	126887	1857	23303	1.24665	TSS	AL592188.10
chrUn_GL000220v1	103584	126887	1857	23303	1.24665	TSS	AL592188.12
chrUn_GL000220v1	103584	126887	1857	23303	1.24665	TSS	RNA5-8S5
chrUn_GL000220v1	103584	126887	1857	23303	1.24665	TSS	AL592188.11
chrUn_GL000220v1	103584	126887	1857	23303	1.24665	TSS	AL592188.3
chrUn_GL000220v1	103584	126887	1857	23303	1.24665	TSS	AL592188.6
chrUn_GL000220v1	103584	126887	1857	23303	1.24665	postTSS1KB-TES	MIR6724-1
chrUn_GL000220v1	103584	126887	1857	23303	1.24665	postTSS1KB-TES	pRNA
chrUn_GL000220v1	103584	126887	1857	23303	1.24665	postTSS1KB-TES	AL592188.9
chrUn_GL000220v1	103584	126887	1857	23303	1.24665	postTSS1KB-TES	AL592188.10
chrUn_GL000220v1	103584	126887	1857	23303	1.24665	postTSS1KB-TES	AL592188.12
chrUn_GL000220v1	103584	126887	1857	23303	1.24665	postTSS1KB-TES	RNA5-8S5
chrUn_GL000220v1	103584	126887	1857	23303	1.24665	postTSS1KB-TES	AL592188.11
chrUn_GL000220v1	103584	126887	1857	23303	1.24665	postTSS1KB-TES	AL592188.3
chrUn_GL000220v1	103584	126887	1857	23303	1.24665	postTSS1KB-TES	AL592188.6
chr9	137322289	137323972	86	1683	1.24621	Summary	1
chr9	137322289	137323972	86	1683	1.24621	CpG-island	CpG52503
chr9	137322289	137323972	86	1683	1.24621	postTSS1KB-TES	EXD3
chr18	47033904	47034088	9	184	0.80289	Summary	0
chr18	47033904	47034088	9	184	0.80289	postTSS1KB-TES	KATNAL2
chr18	47033904	47034088	9	184	0.80289	postTSS1KB-TES	TCEB3B
chr17	43295670	43295955	6	285	1.24419	Summary	0
chr17	43295670	43295955	6	285	1.24419	TSS	RNU2-1
chr17	43295670	43295955	6	285	1.24419	postTSS1KB-TES	LINC00854
chr19	37299864	37301748	79	1884	1.24406	Summary	1
chr19	37299864	37301748	79	1884	1.24406	CpG-island	CpG24568
chr11	134523436	134523456	3	20	0.805251	Summary	1
chr11	134523436	134523456	3	20	0.805251	CpG-island	CpG8811
chr10	133749807	133749874	4	67	0.805444	Summary	1
chr10	133749807	133749874	4	67	0.805444	CpG-island	CpG6501
chr10	133749807	133749874	4	67	0.805444	TSS	DUX4L12
chr19	37291876	37292039	15	163	1.24145	Summary	1
chr19	37291876	37292039	15	163	1.24145	CpG-island	CpG24568
chr12	114063379	114065251	29	1872	1.24065	Summary	0
chr5	164223	167216	155	2993	1.23779	Summary	1
chr5	164223	167216	155	2993	1.23779	CpG-island	CpG38453
chr5	164223	167216	155	2993	1.23779	postTSS1KB-TES	PLEKHG4B
chr19	37299728	37299786	4	58	0.808144	Summary	1
chr19	37299728	37299786	4	58	0.808144	CpG-island	CpG24568
chr4	190085690	190085767	7	77	1.23591	Summary	1
chr4	190085690	190085767	7	77	1.23591	CpG-island	CpG38394
chr4	190085690	190085767	7	77	1.23591	TSS	AC126281.7
chr19	37283797	37283883	6	86	1.23574	Summary	1
chr19	37283797	37283883	6	86	1.23574	CpG-island	CpG24568
chr19	2352201	2352240	3	39	0.809941	Summary	1
chr19	2352201	2352240	3	39	0.809941	CpG-island	CpG22975
chr19	2352201	2352240	3	39	0.809941	postTSS1KB-TES	SPPL2B
chr18	47022593	47024526	108	1933	1.23349	Summary	1
chr18	47022593	47024526	108	1933	1.23349	CpG-island	CpG21964
chr18	47022593	47024526	108	1933	1.23349	TSS	RP11-49K24.9
chr18	47022593	47024526	108	1933	1.23349	postTSS1KB-TES	KATNAL2
chr18	47022593	47024526	108	1933	1.23349	postTSS1KB-TES	TCEB3CL
chr18	47022593	47024526	108	1933	1.23349	postTSS1KB-TES	RP11-49K24.9
chr19	37290738	37290836	3	98	1.23229	Summary	1
chr19	37290738	37290836	3	98	1.23229	CpG-island	CpG24568
chr11	78903136	78903217	5	81	1.23161	Summary	1
chr11	78903136	78903217	5	81	1.23161	CpG-island	CpG8105
chr11	78903136	78903217	5	81	1.23161	postTSS1KB-TES	TENM4
chr14_GL000225v1_random	78011	80357	105	2346	1.23102	Summary	0
chr14_GL000225v1_random	78011	80357	105	2346	1.23102	TSS	AL671532.5
chr8	85789390	85792826	125	3436	1.23021	Summary	1
chr8	85789390	85792826	125	3436	1.23021	CpG-island	CpG49259
chr8	85789390	85792826	125	3436	1.23021	postTSS1KB-TES	REXO1L7P
chr4	190084904	190085627	64	723	1.22966	Summary	1
chr4	190084904	190085627	64	723	1.22966	CpG-island	CpG38394
chr4	190084904	190085627	64	723	1.22966	TSS	DUX4L1
chr4	190084904	190085627	64	723	1.22966	TSS	AC126281.7
chr4	190084904	190085627	64	723	1.22966	postTSS1KB-TES	DUX4L1
chr19	37281530	37281639	3	109	1.2285	Summary	1
chr19	37281530	37281639	3	109	1.2285	CpG-island	CpG24568
chr4	190071512	190071563	7	51	1.22824	Summary	1
chr4	190071512	190071563	7	51	1.22824	CpG-island	CpG38394
chr4	190071512	190071563	7	51	1.22824	TSS	DUX4L7
chr7	204366	204952	14	586	1.22794	Summary	0
chr7	204366	204952	14	586	1.22794	postTSS1KB-TES	FAM20C
chr21	9817039	9817998	26	959	1.22736	Summary	1
chr21	9817039	9817998	26	959	1.22736	CpG-island	CpG31240
chr19	37271643	37271663	4	20	1.22703	Summary	1
chr19	37271643	37271663	4	20	1.22703	CpG-island	CpG24568
chr19	37271643	37271663	4	20	1.22703	TSS	CTD-3220F14.1
chr10	133760594	133760962	35	368	1.22649	Summary	1
chr10	133760594	133760962	35	368	1.22649	CpG-island	CpG6501
chr10	133760594	133760962	35	368	1.22649	TSS	DUX4L15
chr10	133760594	133760962	35	368	1.22649	TSS	AL732375.6
chr10	133760594	133760962	35	368	1.22649	postTSS1KB-TES	DUX4L15
chr8	85813777	85817236	125	3459	1.22599	Summary	1
chr8	85813777	85817236	125	3459	1.22599	CpG-island	CpG49261
chr8	85813777	85817236	125	3459	1.22599	postTSS1KB-TES	REXO1L5P
chr4	190091067	190091157	6	90	0.815877	Summary	1
chr4	190091067	190091157	6	90	0.815877	CpG-island	CpG38394
chr4	190091067	190091157	6	90	0.815877	TSS	DUX4L2
chr8	85762152	85765384	123	3232	1.22432	Summary	1
chr8	85762152	85765384	123	3232	1.22432	CpG-island	CpG49257
chr8	85762152	85765384	123	3232	1.22432	postTSS1KB-TES	REXO1L9P
chr12	129857610	129857657	3	47	1.22363	Summary	1
chr12	129857610	129857657	3	47	1.22363	CpG-island	CpG11145
chr12	129857610	129857657	3	47	1.22363	postTSS1KB-TES	TMEM132D
chr10	1265131	1265706	15	575	0.817665	Summary	0
chr10	1265131	1265706	15	575	0.817665	postTSS1KB-TES	ADARB2
chr5	261443	261531	9	88	1.22155	Summary	1
chr5	261443	261531	9	88	1.22155	CpG-island	CpG38462
chr1	1288993	1289876	96	883	0.819259	Summary	1
chr1	1288993	1289876	96	883	0.819259	CpG-island	CpG86
chr1	1288993	1289876	96	883	0.819259	postTSS1KB-TES	SCNN1D
chr17	82253046	82255857	120	2811	1.22005	Summary	1
chr17	82253046	82255857	120	2811	1.22005	CpG-island	CpG20943
chr17	82253046	82255857	120	2811	1.22005	postTSS1KB-TES	SLC16A3
chr17	82253046	82255857	120	2811	1.22005	postTSS1KB-TES	CSNK1D
chr19	37274371	37276481	91	2110	1.22	Summary	1
chr19	37274371	37276481	91	2110	1.22	CpG-island	CpG24568
chr8	85642559	85644543	85	1984	1.21995	Summary	1
chr8	85642559	85644543	85	1984	1.21995	CpG-island	CpG49251
chr8	85642559	85644543	85	1984	1.21995	postTSS1KB-TES	REXO1L8P
chr21	9613428	9614972	23	1544	1.21933	Summary	1
chr21	9613428	9614972	23	1544	1.21933	CpG-island	CpG31235
chr8_KI270811v1_alt	70208	70782	35	574	1.21835	Summary	1
chr8_KI270811v1_alt	70208	70782	35	574	1.21835	CpG-island	CpG50099
chr14_GL000225v1_random	63959	64045	7	86	1.21835	Summary	0
chr18	46962912	46965203	116	2291	1.21834	Summary	1
chr18	46962912	46965203	116	2291	1.21834	CpG-island	CpG21960
chr18	46962912	46965203	116	2291	1.21834	TSS	TCEB3CL2
chr18	46962912	46965203	116	2291	1.21834	postTSS1KB-TES	KATNAL2
chr18	46962912	46965203	116	2291	1.21834	postTSS1KB-TES	TCEB3CL2
chr10	133683948	133685821	135	1873	1.21747	Summary	1
chr10	133683948	133685821	135	1873	1.21747	CpG-island	CpG6500
chr10	133683948	133685821	135	1873	1.21747	TSS	DUX4L20
chr10	133683948	133685821	135	1873	1.21747	TSS	AL845259.2
chr10	133683948	133685821	135	1873	1.21747	postTSS1KB-TES	DUX4L20
chr9	137329058	137329143	9	85	1.21452	Summary	1
chr9	137329058	137329143	9	85	1.21452	CpG-island	CpG52504
chr9	137329058	137329143	9	85	1.21452	postTSS1KB-TES	EXD3
chr8	85661563	85663971	91	2408	1.21344	Summary	1
chr8	85661563	85663971	91	2408	1.21344	CpG-island	CpG49253
chr8	85661563	85663971	91	2408	1.21344	TSS	REXO1L1P
chr8	85661563	85663971	91	2408	1.21344	postTSS1KB-TES	REXO1L1P
chr10	132982746	132982886	4	140	1.21324	Summary	0
chr1	155189002	155189114	12	112	1.21271	Summary	1
chr1	155189002	155189114	12	112	1.21271	CpG-island	CpG2957
chr1	155189002	155189114	12	112	1.21271	TSS	AC234582.2
chr1	155189002	155189114	12	112	1.21271	TSS	AC234582.1
chr1	155189002	155189114	12	112	1.21271	postTSS1KB-TES	MUC1
chr8	85801583	85805252	128	3669	1.21257	Summary	1
chr8	85801583	85805252	128	3669	1.21257	CpG-island	CpG49260
chr8	85801583	85805252	128	3669	1.21257	postTSS1KB-TES	REXO1L12P
chrX	115876976	115877705	52	729	1.21075	Summary	1
chrX	115876976	115877705	52	729	1.21075	CpG-island	CpG54041
chr8	85825964	85828702	104	2738	1.20789	Summary	1
chr8	85825964	85828702	104	2738	1.20789	CpG-island	CpG49262
chr8	85825964	85828702	104	2738	1.20789	TSS	REXO1L6P
chr8	85825964	85828702	104	2738	1.20789	postTSS1KB-TES	REXO1L6P
chr2	197418	197548	7	130	1.20731	Summary	1
chr2	197418	197548	7	130	1.20731	CpG-island	CpG26292
chr2	197418	197548	7	130	1.20731	TSS	AC079779.7
chr8	85774514	85777577	122	3063	1.20489	Summary	1
chr8	85774514	85777577	122	3063	1.20489	CpG-island	CpG49258
chr8	85774514	85777577	122	3063	1.20489	postTSS1KB-TES	REXO1L2P
chr10	133744613	133746792	155	2179	1.20477	Summary	1
chr10	133744613	133746792	155	2179	1.20477	CpG-island	CpG6501
chr10	133744613	133746792	155	2179	1.20477	TSS	AL732375.5
chr10	133744613	133746792	155	2179	1.20477	TSS	DUX4L11
chr10	133744613	133746792	155	2179	1.20477	postTSS1KB-TES	AL732375.5
chr15	68135052	68135087	4	35	1.20462	Summary	0
chr15	68135052	68135087	4	35	1.20462	postTSS1KB-TES	PIAS1
chr7	411807	411932	6	125	1.20374	Summary	0
chrUn_KI270754v1	20939	21012	10	73	1.20346	Summary	1
chrUn_KI270754v1	20939	21012	10	73	1.20346	CpG-island	CpG52669
chr2	426307	427677	76	1370	1.20317	Summary	1
chr2	426307	427677	76	1370	1.20317	CpG-island	CpG26303
chrX	115850707	115850827	11	120	1.20235	Summary	1
chrX	115850707	115850827	11	120	1.20235	CpG-island	CpG54041
chr6	168168043	168169617	26	1574	1.20187	Summary	0
chr8	141549485	141552472	102	2987	1.20175	Summary	0
chr19	37282908	37283184	13	276	1.20146	Summary	1
chr19	37282908	37283184	13	276	1.20146	CpG-island	CpG24568
chrX	132956587	132956722	14	135	0.832666	Summary	1
chrX	132956587	132956722	14	135	0.832666	CpG-island	CpG54266
chrX	132956587	132956722	14	135	0.832666	postTSS1KB-TES	HS6ST2
chr12	132241895	132241989	3	94	1.19984	Summary	0
chr12	132241895	132241989	3	94	1.19984	postTSS1KB-TES	GALNT9
chr21	9814413	9815216	21	803	1.19857	Summary	1
chr21	9814413	9815216	21	803	1.19857	CpG-island	CpG31240
chr21	9814413	9815216	21	803	1.19857	TSS	MGC39584
chr4	190071226	190071409	15	183	1.19805	Summary	1
chr4	190071226	190071409	15	183	1.19805	CpG-island	CpG38394
chr4	190071226	190071409	15	183	1.19805	TSS	DUX4L7
chr4	190174054	190175425	108	1371	1.19695	Summary	1
chr4	190174054	190175425	108	1371	1.19695	CpG-island	CpG38396
chr4	190174054	190175425	108	1371	1.19695	TSS	DUX4
chr4	190174054	190175425	108	1371	1.19695	TSS	AC215524.1
chr4	190174054	190175425	108	1371	1.19695	postTSS1KB-TES	DUX4
chr10	133760172	133760532	27	360	1.19689	Summary	1
chr10	133760172	133760532	27	360	1.19689	CpG-island	CpG6501
chr10	133760172	133760532	27	360	1.19689	TSS	DUX4L15
chr10	133760172	133760532	27	360	1.19689	TSS	AL732375.6
chr10	133666212	133666282	4	70	1.19621	Summary	1
chr10	133666212	133666282	4	70	1.19621	CpG-island	CpG6500
chr10	133666212	133666282	4	70	1.19621	TSS	XX-2136C77.3
chr5	259140	259164	3	24	0.836043	Summary	1
chr5	259140	259164	3	24	0.836043	CpG-island	CpG38462
chr6	3092869	3093007	18	138	0.836637	Summary	1
chr6	3092869	3093007	18	138	0.836637	CpG-island	CpG41295
chr6	3092869	3093007	18	138	0.836637	postTSS1KB-TES	RIPK1
chr8	747242	748496	61	1254	1.19499	Summary	1
chr8	747242	748496	61	1254	1.19499	CpG-island	CpG48139
chr8	747242	748496	61	1254	1.19499	postTSS1KB-TES	ERICH1-AS1
chr4	1434683	1435193	12	510	1.19457	Summary	0
chr10	133750417	133750513	10	96	0.838548	Summary	1
chr10	133750417	133750513	10	96	0.838548	CpG-island	CpG6501
chr10	133750417	133750513	10	96	0.838548	TSS	DUX4L12
chr10	133750417	133750513	10	96	0.838548	TSS	AL732375.4
chr14_GL000225v1_random	8296	10287	73	1991	1.19226	Summary	0
chr19	37283963	37284058	7	95	1.19207	Summary	1
chr19	37283963	37284058	7	95	1.19207	CpG-island	CpG24568
chr14_GL000225v1_random	36383	38299	100	1916	1.19162	Summary	1
chr14_GL000225v1_random	36383	38299	100	1916	1.19162	CpG-island	CpG14435
chr14_GL000225v1_random	36383	38299	100	1916	1.19162	TSS	AL671532.1
chr5	177396318	177397021	35	703	1.19056	Summary	1
chr5	177396318	177397021	35	703	1.19056	CpG-island	CpG40861
chr5	177396318	177397021	35	703	1.19056	postTSS1KB-TES	SLC34A1
chr12	132148748	132150739	134	1991	1.18808	Summary	1
chr12	132148748	132150739	134	1991	1.18808	CpG-island	CpG11231
chr12	132148748	132150739	134	1991	1.18808	postTSS1KB-TES	NOC4L
chr6_KB021644v2_alt	55838	56027	13	189	0.841943	Summary	1
chr6_KB021644v2_alt	55838	56027	13	189	0.841943	CpG-island	CpG45149
chr4	131750924	131751045	7	121	1.18642	Summary	1
chr4	131750924	131751045	7	121	1.18642	CpG-island	CpG37634
chr3	194662616	194664246	31	1630	1.18585	Summary	0
chr3	194662616	194664246	31	1630	1.18585	postTSS1KB-TES	LSG1
chr19	37273448	37273594	7	146	0.843541	Summary	1
chr19	37273448	37273594	7	146	0.843541	CpG-island	CpG24568
chr4	190066211	190066444	20	233	0.843826	Summary	1
chr4	190066211	190066444	20	233	0.843826	CpG-island	CpG38394
chr4	190066211	190066444	20	233	0.843826	TSS	DBET
chr4	190066211	190066444	20	233	0.843826	postTSS1KB-TES	DBET
chr19	37281272	37281358	6	86	1.18409	Summary	1
chr19	37281272	37281358	6	86	1.18409	CpG-island	CpG24568
chr10	133677339	133680307	215	2968	1.18356	Summary	1
chr10	133677339	133680307	215	2968	1.18356	CpG-island	CpG6500
chr10	133677339	133680307	215	2968	1.18356	TSS	DUX4L22
chr10	133677339	133680307	215	2968	1.18356	TSS	AL845259.3
chr10	133677339	133680307	215	2968	1.18356	TSS	DUX4L21
chr10	133677339	133680307	215	2968	1.18356	postTSS1KB-TES	DUX4L22
chr10	133677339	133680307	215	2968	1.18356	postTSS1KB-TES	AL845259.3
chr9	137514291	137514331	3	40	0.844945	Summary	0
chr9	137514291	137514331	3	40	0.844945	postTSS1KB-TES	PNPLA7
chr12	132388501	132388640	5	139	1.18323	Summary	0
chr4	190072287	190072393	8	106	1.18315	Summary	1
chr4	190072287	190072393	8	106	1.18315	CpG-island	CpG38394
chr4	190072287	190072393	8	106	1.18315	TSS	AC126281.3
chr4	190072287	190072393	8	106	1.18315	postTSS1KB-TES	DUX4L7
chr19	37299454	37299472	3	18	1.18224	Summary	1
chr19	37299454	37299472	3	18	1.18224	CpG-island	CpG24568
chr10	133670896	133671003	11	107	0.846276	Summary	1
chr10	133670896	133671003	11	107	0.846276	CpG-island	CpG6500
chr10	133670896	133671003	11	107	0.846276	TSS	XX-2136C77.4
chr10	133670896	133671003	11	107	0.846276	TSS	AL845259.7
chrX	115853143	115853849	53	706	1.18093	Summary	1
chrX	115853143	115853849	53	706	1.18093	CpG-island	CpG54041
chr10	133757568	133759645	147	2077	1.17991	Summary	1
chr10	133757568	133759645	147	2077	1.17991	CpG-island	CpG6501
chr10	133757568	133759645	147	2077	1.17991	TSS	AL732375.2
chr10	133757568	133759645	147	2077	1.17991	TSS	DUX4L15
chr10	133757568	133759645	147	2077	1.17991	postTSS1KB-TES	DUX4L14
chr10	133757568	133759645	147	2077	1.17991	postTSS1KB-TES	AL732375.2
chr18	78781569	78781799	14	230	0.847792	Summary	1
chr18	78781569	78781799	14	230	0.847792	CpG-island	CpG22372
chr8	85744322	85747016	109	2694	1.1791	Summary	1
chr8	85744322	85747016	109	2694	1.1791	CpG-island	CpG49256
chr8	85744322	85747016	109	2694	1.1791	postTSS1KB-TES	REXO1L10P
chr19	28887522	28889347	34	1825	1.17901	Summary	0
chr19	28887522	28889347	34	1825	1.17901	postTSS1KB-TES	AC011524.1
chr21	8405740	8411282	179	5542	1.17888	Summary	1
chr21	8405740	8411282	179	5542	1.17888	CpG-island	CpG31201
chr21	8405740	8411282	179	5542	1.17888	postTSS1KB-TES	CH507-528H12.1
chr7	20668957	20668992	3	35	0.8487	Summary	1
chr7	20668957	20668992	3	35	0.8487	CpG-island	CpG45821
chr7	20668957	20668992	3	35	0.8487	postTSS1KB-TES	ABCB5
chr12	129857779	129857832	5	53	1.17824	Summary	1
chr12	129857779	129857832	5	53	1.17824	CpG-island	CpG11145
chr12	129857779	129857832	5	53	1.17824	postTSS1KB-TES	TMEM132D
chr19	37299184	37299204	3	20	0.849223	Summary	1
chr19	37299184	37299204	3	20	0.849223	CpG-island	CpG24568
chrUn_KI270442v1	111584	112425	8	841	0.849311	Summary	0
chrX	115728106	115728312	17	206	1.17727	Summary	1
chrX	115728106	115728312	17	206	1.17727	CpG-island	CpG54040
chr13	43415289	43417019	77	1730	1.17704	Summary	1
chr13	43415289	43417019	77	1730	1.17704	CpG-island	CpG11845
chr13	43415289	43417019	77	1730	1.17704	postTSS1KB-TES	ENOX1
chr6	3091188	3092431	149	1243	1.17649	Summary	1
chr6	3091188	3092431	149	1243	1.17649	CpG-island	CpG41295
chr6	3091188	3092431	149	1243	1.17649	postTSS1KB-TES	RIPK1
chr22_KI270733v1_random	139690	144875	175	5185	1.17395	Summary	1
chr22_KI270733v1_random	139690	144875	175	5185	1.17395	CpG-island	CpG33022
chr14_GL000225v1_random	53330	54588	46	1258	1.17384	Summary	2
chr14_GL000225v1_random	53330	54588	46	1258	1.17384	CpG-island	CpG14436
chr14_GL000225v1_random	53330	54588	46	1258	1.17384	CpG-island	CpG14437
chr14_GL000225v1_random	53330	54588	46	1258	1.17384	TSS	AL671532.2
chr18	111497	113136	70	1639	1.1737	Summary	1
chr18	111497	113136	70	1639	1.1737	CpG-island	CpG21410
chr18	111497	113136	70	1639	1.1737	TSS	MIR8078
chr18	111497	113136	70	1639	1.1737	postTSS1KB-TES	ROCK1P1
chr9	134117404	134117475	6	71	0.852788	Summary	0
chr21	8222741	8227883	177	5142	1.17082	Summary	1
chr21	8222741	8227883	177	5142	1.17082	CpG-island	CpG31198
chr21	8222741	8227883	177	5142	1.17082	postTSS1KB-TES	CH507-513H4.1
chr10	133666731	133666749	3	18	0.854581	Summary	1
chr10	133666731	133666749	3	18	0.854581	CpG-island	CpG6500
chr10	133666731	133666749	3	18	0.854581	TSS	XX-2136C77.3
chr19	37297554	37297952	18	398	1.1701	Summary	1
chr19	37297554	37297952	18	398	1.1701	CpG-island	CpG24568
chr21	9818074	9818150	6	76	1.16654	Summary	1
chr21	9818074	9818150	6	76	1.16654	CpG-island	CpG31240
chr9	61856226	61856472	14	246	1.16629	Summary	1
chr9	61856226	61856472	14	246	1.16629	CpG-island	CpG51033
chr6	3093053	3093082	4	29	1.16626	Summary	1
chr6	3093053	3093082	4	29	1.16626	CpG-island	CpG41295
chr6	3093053	3093082	4	29	1.16626	postTSS1KB-TES	RIPK1
chr17	835162	836753	44	1591	0.857801	Summary	1
chr17	835162	836753	44	1591	0.857801	CpG-island	CpG18529
chr17	835162	836753	44	1591	0.857801	postTSS1KB-TES	NXN
chr10	133746813	133749058	184	2245	1.16573	Summary	1
chr10	133746813	133749058	184	2245	1.16573	CpG-island	CpG6501
chr10	133746813	133749058	184	2245	1.16573	TSS	DUX4L11
chr10	133746813	133749058	184	2245	1.16573	TSS	AL732375.1
chr10	133746813	133749058	184	2245	1.16573	TSS	DUX4L12
chr10	133746813	133749058	184	2245	1.16573	postTSS1KB-TES	DUX4L11
chr10	133746813	133749058	184	2245	1.16573	postTSS1KB-TES	AL732375.1
chr5	180658612	180658671	3	59	1.16473	Summary	0
chr10	133750122	133750188	3	66	1.16465	Summary	1
chr10	133750122	133750188	3	66	1.16465	CpG-island	CpG6501
chr10	133750122	133750188	3	66	1.16465	TSS	DUX4L12
chr4	190071678	190071973	28	295	1.16429	Summary	1
chr4	190071678	190071973	28	295	1.16429	CpG-island	CpG38394
chr4	190071678	190071973	28	295	1.16429	TSS	DUX4L7
chr4	190071678	190071973	28	295	1.16429	TSS	AC126281.3
chr19	37269530	37269838	15	308	1.16366	Summary	1
chr19	37269530	37269838	15	308	1.16366	CpG-island	CpG24568
chr19	37269530	37269838	15	308	1.16366	postTSS1KB-TES	CTD-3220F14.1
chr9	67723362	67723482	3	120	0.859407	Summary	0
chr9	67723362	67723482	3	120	0.859407	TSS	RP11-12A20.6
chr4_KI270896v1_alt	360385	360516	5	131	0.859407	Summary	1
chr4_KI270896v1_alt	360385	360516	5	131	0.859407	CpG-island	CpG38434
chr10	133681139	133683593	175	2454	1.16329	Summary	1
chr10	133681139	133683593	175	2454	1.16329	CpG-island	CpG6500
chr10	133681139	133683593	175	2454	1.16329	TSS	DUX4L21
chr10	133681139	133683593	175	2454	1.16329	TSS	AL845259.5
chr10	133681139	133683593	175	2454	1.16329	TSS	DUX4L20
chr10	133681139	133683593	175	2454	1.16329	postTSS1KB-TES	DUX4L21
chr10	133681139	133683593	175	2454	1.16329	postTSS1KB-TES	AL845259.5
chr10	133740659	133740770	15	111	1.16202	Summary	1
chr10	133740659	133740770	15	111	1.16202	CpG-island	CpG6501
chr10	133740659	133740770	15	111	1.16202	TSS	XX-2136C48.8
chr10	133740659	133740770	15	111	1.16202	TSS	AL732375.3
chr21	45897247	45897576	10	329	1.16176	Summary	0
chr21	45897247	45897576	10	329	1.16176	postTSS1KB-TES	PCBP3
chr10	133680815	133680922	11	107	0.860999	Summary	1
chr10	133680815	133680922	11	107	0.860999	CpG-island	CpG6500
chr10	133680815	133680922	11	107	0.860999	TSS	DUX4L21
chr10	133680815	133680922	11	107	0.860999	TSS	AL845259.5
chr4	190080257	190080345	7	88	1.16122	Summary	1
chr4	190080257	190080345	7	88	1.16122	CpG-island	CpG38394
chr4	190080257	190080345	7	88	1.16122	TSS	DUX4L4
chr10	133683724	133683751	3	27	0.861254	Summary	1
chr10	133683724	133683751	3	27	0.861254	CpG-island	CpG6500
chr10	133683724	133683751	3	27	0.861254	TSS	DUX4L20
chr16	46390319	46390646	5	327	0.861291	Summary	0
chr21	8448929	8455429	197	6500	1.16059	Summary	2
chr21	8448929	8455429	197	6500	1.16059	CpG-island	CpG31201
chr21	8448929	8455429	197	6500	1.16059	CpG-island	CpG31202
chr8	85654466	85656493	90	2027	1.16027	Summary	1
chr8	85654466	85656493	90	2027	1.16027	CpG-island	CpG49252
chr8	85654466	85656493	90	2027	1.16027	postTSS1KB-TES	REXO1L3P
chr8	85654466	85656493	90	2027	1.16027	postTSS1KB-TES	REXO1L1P
chr10	133740816	133742999	161	2183	1.16	Summary	1
chr10	133740816	133742999	161	2183	1.16	CpG-island	CpG6501
chr10	133740816	133742999	161	2183	1.16	TSS	XX-2136C48.8
chr10	133740816	133742999	161	2183	1.16	TSS	AL732375.3
chr10	133740816	133742999	161	2183	1.16	TSS	DUX4L10
chr10	133740816	133742999	161	2183	1.16	postTSS1KB-TES	XX-2136C48.8
chr10	133740816	133742999	161	2183	1.16	postTSS1KB-TES	AL732375.3
chrX	115871131	115871718	47	587	1.15925	Summary	1
chrX	115871131	115871718	47	587	1.15925	CpG-island	CpG54041
chr10	133673981	133676728	210	2747	1.15908	Summary	1
chr10	133673981	133676728	210	2747	1.15908	CpG-island	CpG6500
chr10	133673981	133676728	210	2747	1.15908	TSS	DUX4L23
chr10	133673981	133676728	210	2747	1.15908	TSS	AL845259.6
chr10	133673981	133676728	210	2747	1.15908	TSS	DUX4L22
chr10	133673981	133676728	210	2747	1.15908	postTSS1KB-TES	DUX4L23
chr10	133673981	133676728	210	2747	1.15908	postTSS1KB-TES	AL845259.6
chr4	190069017	190069046	3	29	1.15891	Summary	1
chr4	190069017	190069046	3	29	1.15891	CpG-island	CpG38394
chr4	190069017	190069046	3	29	1.15891	TSS	AC126281.1
chr4	190069017	190069046	3	29	1.15891	postTSS1KB-TES	DUX4L8
chrX	130059394	130060423	50	1029	1.15857	Summary	1
chrX	130059394	130060423	50	1029	1.15857	CpG-island	CpG54230
chr6	292794	292857	4	63	1.15829	Summary	1
chr6	292794	292857	4	63	1.15829	CpG-island	CpG41214
chr6	292794	292857	4	63	1.15829	postTSS1KB-TES	DUSP22
chr6_KB021644v2_alt	74461	75120	48	659	0.863362	Summary	1
chr6_KB021644v2_alt	74461	75120	48	659	0.863362	CpG-island	CpG45149
chr16	88207337	88207942	25	605	1.15754	Summary	1
chr16	88207337	88207942	25	605	1.15754	CpG-island	CpG18128
chr8	85734606	85738275	129	3669	1.15738	Summary	1
chr8	85734606	85738275	129	3669	1.15738	CpG-island	CpG49255
chr8	85734606	85738275	129	3669	1.15738	postTSS1KB-TES	REXO1L11P
chrY	11321608	11323608	90	2000	1.15726	Summary	0
chrY	11321608	11323608	90	2000	1.15726	TSS	DUX4L18
chrY	11321608	11323608	90	2000	1.15726	postTSS1KB-TES	DUX4L18
chr10	133753256	133756227	224	2971	1.15709	Summary	1
chr10	133753256	133756227	224	2971	1.15709	CpG-island	CpG6501
chr10	133753256	133756227	224	2971	1.15709	TSS	DUX4L13
chr10	133753256	133756227	224	2971	1.15709	TSS	AL732375.7
chr10	133753256	133756227	224	2971	1.15709	TSS	DUX4L14
chr10	133753256	133756227	224	2971	1.15709	postTSS1KB-TES	DUX4L13
chr10	133753256	133756227	224	2971	1.15709	postTSS1KB-TES	AL732375.7
chr14	45635592	45635670	9	78	0.864415	Summary	0
chr6	170086675	170088531	83	1856	1.1564	Summary	1
chr6	170086675	170088531	83	1856	1.1564	CpG-island	CpG43842
chr10	133750537	133752323	149	1786	1.15579	Summary	1
chr10	133750537	133752323	149	1786	1.15579	CpG-island	CpG6501
chr10	133750537	133752323	149	1786	1.15579	TSS	DUX4L12
chr10	133750537	133752323	149	1786	1.15579	TSS	AL732375.4
chr10	133750537	133752323	149	1786	1.15579	TSS	DUX4L13
chr10	133750537	133752323	149	1786	1.15579	postTSS1KB-TES	DUX4L12
chr10	133750537	133752323	149	1786	1.15579	postTSS1KB-TES	AL732375.4
chr10	133664427	133666136	144	1709	1.15415	Summary	1
chr10	133664427	133666136	144	1709	1.15415	CpG-island	CpG6500
chr10	133664427	133666136	144	1709	1.15415	TSS	XX-2136C77.2
chr10	133664427	133666136	144	1709	1.15415	TSS	AL845259.8
chr10	133664427	133666136	144	1709	1.15415	postTSS1KB-TES	XX-2136C77.2
chr19	37271542	37271591	6	49	0.866582	Summary	1
chr19	37271542	37271591	6	49	0.866582	CpG-island	CpG24568
chr19	37271542	37271591	6	49	0.866582	TSS	CTD-3220F14.1
chr10	133756838	133757521	60	683	1.15366	Summary	1
chr10	133756838	133757521	60	683	1.15366	CpG-island	CpG6501
chr10	133756838	133757521	60	683	1.15366	TSS	DUX4L14
chr10	133756838	133757521	60	683	1.15366	TSS	AL732375.2
chr1	1076246	1077567	85	1321	0.867227	Summary	1
chr1	1076246	1077567	85	1321	0.867227	CpG-island	CpG45
chr19	37270250	37270283	3	33	1.15152	Summary	1
chr19	37270250	37270283	3	33	1.15152	CpG-island	CpG24568
chr19	37270250	37270283	3	33	1.15152	postTSS1KB-TES	CTD-3220F14.1
chr8	85714260	85717100	99	2840	1.15112	Summary	1
chr8	85714260	85717100	99	2840	1.15112	CpG-island	CpG49254
chr8	85714260	85717100	99	2840	1.15112	TSS	REXO1L12P
chr8	85714260	85717100	99	2840	1.15112	postTSS1KB-TES	REXO1L12P
chr4	131744979	131745356	22	377	1.1508	Summary	1
chr4	131744979	131745356	22	377	1.1508	CpG-island	CpG37634
chr10	133749684	133749759	6	75	1.15043	Summary	1
chr10	133749684	133749759	6	75	1.15043	CpG-island	CpG6501
chr10	133749684	133749759	6	75	1.15043	TSS	DUX4L12
chr19	2320154	2320578	10	424	0.869301	Summary	0
chr19	2320154	2320578	10	424	0.869301	postTSS1KB-TES	LLfos-48D6.2
chrUn_KI270751v1	37510	40087	33	2577	0.869578	Summary	0
chr12	131700379	131702107	9	1728	0.870145	Summary	0
chr12	129858584	129858701	7	117	0.870341	Summary	1
chr12	129858584	129858701	7	117	0.870341	CpG-island	CpG11145
chr12	129858584	129858701	7	117	0.870341	postTSS1KB-TES	TMEM132D
chr21	9822678	9822709	3	31	1.14842	Summary	1
chr21	9822678	9822709	3	31	1.14842	CpG-island	CpG31240
chr19	411128	411169	3	41	1.14835	Summary	0
chr10	133671220	133673537	169	2317	1.14527	Summary	1
chr10	133671220	133673537	169	2317	1.14527	CpG-island	CpG6500
chr10	133671220	133673537	169	2317	1.14527	TSS	XX-2136C77.4
chr10	133671220	133673537	169	2317	1.14527	TSS	AL845259.7
chr10	133671220	133673537	169	2317	1.14527	TSS	DUX4L23
chr10	133671220	133673537	169	2317	1.14527	postTSS1KB-TES	XX-2136C77.4
chr10	133671220	133673537	169	2317	1.14527	postTSS1KB-TES	AL845259.7
chr6	150197257	150198727	47	1470	0.873455	Summary	0
chr6	150197257	150198727	47	1470	0.873455	postTSS1KB-TES	PPP1R14C
chr12	131434247	131434331	5	84	1.14392	Summary	1
chr12	131434247	131434331	5	84	1.14392	CpG-island	CpG11192
chr16	24574255	24574356	12	101	0.875901	Summary	1
chr16	24574255	24574356	12	101	0.875901	CpG-island	CpG16974
chr2	2185444	2186630	66	1186	1.14138	Summary	1
chr2	2185444	2186630	66	1186	1.14138	CpG-island	CpG26348
chr2	2185444	2186630	66	1186	1.14138	postTSS1KB-TES	MYT1L
chr1	161472560	161472714	14	154	1.14092	Summary	1
chr1	161472560	161472714	14	154	1.14092	CpG-island	CpG3132
chr21	9813964	9814187	14	223	1.13925	Summary	1
chr21	9813964	9814187	14	223	1.13925	CpG-island	CpG31240
chr21	9813964	9814187	14	223	1.13925	TSS	MGC39584
chrUn_KI270754v1	21174	21374	6	200	0.877832	Summary	1
chrUn_KI270754v1	21174	21374	6	200	0.877832	CpG-island	CpG52669
chr8	85661410	85661530	9	120	1.1391	Summary	1
chr8	85661410	85661530	9	120	1.1391	CpG-island	CpG49253
chr8	85661410	85661530	9	120	1.1391	postTSS1KB-TES	REXO1L1P
chr1	2280470	2282871	153	2401	1.13897	Summary	1
chr1	2280470	2282871	153	2401	1.13897	CpG-island	CpG208
chr1	2280470	2282871	153	2401	1.13897	postTSS1KB-TES	SKI
chr19	37287801	37287852	3	51	1.13876	Summary	1
chr19	37287801	37287852	3	51	1.13876	CpG-island	CpG24568
chr17	83215795	83215857	7	62	1.1379	Summary	1
chr17	83215795	83215857	7	62	1.1379	CpG-island	CpG21042
chr17	83215795	83215857	7	62	1.1379	postTSS1KB-TES	AC139099.6
chr10	41858934	41860856	28	1922	0.878941	Summary	0
chr18	76401198	76402774	45	1576	1.13772	Summary	2
chr18	76401198	76402774	45	1576	1.13772	CpG-island	CpG22303
chr18	76401198	76402774	45	1576	1.13772	CpG-island	CpG22304
chr18	76401198	76402774	45	1576	1.13772	postTSS1KB-TES	ZNF516
chr14	19038481	19038551	4	70	1.13713	Summary	0
chr14	19038481	19038551	4	70	1.13713	postTSS1KB-TES	CTD-2314B22.1
chr17	951563	953373	60	1810	0.879435	Summary	0
chr17	951563	953373	60	1810	0.879435	postTSS1KB-TES	NXN
chr19	37289760	37290488	31	728	1.13707	Summary	1
chr19	37289760	37290488	31	728	1.13707	CpG-island	CpG24568
chrUn_KI270755v1	38444	40052	55	1608	1.13624	Summary	0
chr4	190074332	190074784	32	452	1.13561	Summary	1
chr4	190074332	190074784	32	452	1.13561	CpG-island	CpG38394
chr4	190074332	190074784	32	452	1.13561	TSS	DUX4L6
chr22	15760971	15761113	8	142	0.88085	Summary	0
chr22	15760971	15761113	8	142	0.88085	postTSS1KB-TES	LA16c-83F12.6
chr1	248747277	248747378	8	101	0.880952	Summary	1
chr1	248747277	248747378	8	101	0.880952	CpG-island	CpG4396
chr1	248747277	248747378	8	101	0.880952	postTSS1KB-TES	LYPD8
chrX	115880204	115880213	3	9	0.88098	Summary	1
chrX	115880204	115880213	3	9	0.88098	CpG-island	CpG54041
chr9	136251363	136251408	5	45	0.881264	Summary	0
chr9	136251363	136251408	5	45	0.881264	TSS	WI2-1959D15.1
chr10	133667541	133670399	209	2858	1.13428	Summary	1
chr10	133667541	133670399	209	2858	1.13428	CpG-island	CpG6500
chr10	133667541	133670399	209	2858	1.13428	TSS	XX-2136C77.3
chr10	133667541	133670399	209	2858	1.13428	TSS	AL845259.4
chr10	133667541	133670399	209	2858	1.13428	TSS	XX-2136C77.4
chr10	133667541	133670399	209	2858	1.13428	postTSS1KB-TES	XX-2136C77.3
chr10	133667541	133670399	209	2858	1.13428	postTSS1KB-TES	AL845259.4
chr4	190091368	190092792	117	1424	1.1323	Summary	1
chr4	190091368	190092792	117	1424	1.1323	CpG-island	CpG38394
chr4	190091368	190092792	117	1424	1.1323	TSS	DUX4L2
chr4	190091368	190092792	117	1424	1.1323	TSS	AC126281.4
chr4	190091368	190092792	117	1424	1.1323	postTSS1KB-TES	DUX4L2
chrUn_KI270754v1	34020	36188	77	2168	1.13083	Summary	1
chrUn_KI270754v1	34020	36188	77	2168	1.13083	CpG-island	CpG52669
chr6	158240205	158240467	23	262	1.12996	Summary	0
chr6	158240205	158240467	23	262	1.12996	postTSS1KB-TES	TULP4
chr6	158240205	158240467	23	262	1.12996	postTSS1KB-TES	SRP72P2
chr5	259193	259310	13	117	0.885597	Summary	1
chr5	259193	259310	13	117	0.885597	CpG-island	CpG38462
chr4	190087985	190090623	206	2638	1.12834	Summary	1
chr4	190087985	190090623	206	2638	1.12834	CpG-island	CpG38394
chr4	190087985	190090623	206	2638	1.12834	TSS	DUX4L3
chr4	190087985	190090623	206	2638	1.12834	TSS	AC126281.6
chr4	190087985	190090623	206	2638	1.12834	TSS	DUX4L2
chr4	190087985	190090623	206	2638	1.12834	postTSS1KB-TES	DUX4L3
chr4	190087985	190090623	206	2638	1.12834	postTSS1KB-TES	AC126281.6
chr12	132472785	132474459	46	1674	0.887094	Summary	1
chr12	132472785	132474459	46	1674	0.887094	CpG-island	CpG11297
chr10	124611128	124611199	3	71	0.887348	Summary	0
chr10	124611128	124611199	3	71	0.887348	postTSS1KB-TES	LHPP
chr8_KI270811v1_alt	155591	155618	3	27	1.12562	Summary	1
chr8_KI270811v1_alt	155591	155618	3	27	1.12562	CpG-island	CpG50108
chr1	1288641	1288680	5	39	0.888518	Summary	1
chr1	1288641	1288680	5	39	0.888518	CpG-island	CpG86
chr1	1288641	1288680	5	39	0.888518	postTSS1KB-TES	SCNN1D
chr8	8019216	8021071	59	1855	1.12429	Summary	0
chr8	8019216	8021071	59	1855	1.12429	postTSS1KB-TES	FAM90A24P
chr4	190081363	190081891	46	528	1.12343	Summary	1
chr4	190081363	190081891	46	528	1.12343	CpG-island	CpG38394
chr4	190081363	190081891	46	528	1.12343	TSS	DUX4L4
chr4	190081363	190081891	46	528	1.12343	TSS	AC126281.5
chrX	115883009	115883254	13	245	1.12278	Summary	1
chrX	115883009	115883254	13	245	1.12278	CpG-island	CpG54041
chr8_KI270818v1_alt	28981	30413	62	1432	1.12217	Summary	1
chr8_KI270818v1_alt	28981	30413	62	1432	1.12217	CpG-island	CpG50209
chr22	49264932	49266883	66	1951	0.891247	Summary	0
chr22	49264932	49266883	66	1951	0.891247	TSS	RP1-34P24.3
chr22	49264932	49266883	66	1951	0.891247	postTSS1KB-TES	RP1-34P24.3
chrUn_KI270744v1	11018	14940	52	3922	0.891645	Summary	0
chr4	190075803	190075880	7	77	1.1214	Summary	1
chr4	190075803	190075880	7	77	1.1214	CpG-island	CpG38394
chr4	190075803	190075880	7	77	1.1214	TSS	AC126281.8
chr5_KI270791v1_alt	179527	181806	38	2279	1.12077	Summary	0
chr10	133680425	133680521	7	96	1.12068	Summary	1
chr10	133680425	133680521	7	96	1.12068	CpG-island	CpG6500
chr10	133680425	133680521	7	96	1.12068	TSS	DUX4L21
chr14	65716810	65717806	73	996	1.12004	Summary	1
chr14	65716810	65717806	73	996	1.12004	CpG-island	CpG13638
chr14	65716810	65717806	73	996	1.12004	postTSS1KB-TES	FUT8
chr4	190083734	190084544	47	810	1.1199	Summary	1
chr4	190083734	190084544	47	810	1.1199	CpG-island	CpG38394
chr4	190083734	190084544	47	810	1.1199	TSS	DUX4L1
chr19	37294714	37295539	34	825	1.11963	Summary	1
chr19	37294714	37295539	34	825	1.11963	CpG-island	CpG24568
chr5	259065	259111	5	46	1.11944	Summary	1
chr5	259065	259111	5	46	1.11944	CpG-island	CpG38462
chr16	578880	579362	23	482	1.11845	Summary	1
chr16	578880	579362	23	482	1.11845	CpG-island	CpG16221
chr16	578880	579362	23	482	1.11845	postTSS1KB-TES	PIGQ
chr5	1332202	1334481	38	2279	1.11797	Summary	0
chr5	1332202	1334481	38	2279	1.11797	postTSS1KB-TES	CLPTM1L
chrY	11315153	11315879	30	726	1.11599	Summary	1
chrY	11315153	11315879	30	726	1.11599	CpG-island	CpG54965
chrY	11315153	11315879	30	726	1.11599	TSS	DUX4L17
chrY	11315153	11315879	30	726	1.11599	TSS	AC134882.2
chr16	578734	578844	3	110	0.896311	Summary	0
chr16	578734	578844	3	110	0.896311	postTSS1KB-TES	PIGQ
chrUn_GL000220v1	141186	145138	116	3952	1.11551	Summary	1
chrUn_GL000220v1	141186	145138	116	3952	1.11551	CpG-island	CpG52624
chr8	1641284	1644587	152	3303	1.11462	Summary	1
chr8	1641284	1644587	152	3303	1.11462	CpG-island	CpG48209
chr8	1641284	1644587	152	3303	1.11462	postTSS1KB-TES	DLGAP2
chrX	115727599	115727637	4	38	1.11431	Summary	1
chrX	115727599	115727637	4	38	1.11431	CpG-island	CpG54040
chr11	518647	520885	99	2238	0.89773	Summary	1
chr11	518647	520885	99	2238	0.89773	CpG-island	CpG6568
chr21	46293471	46293719	16	248	1.1129	Summary	1
chr21	46293471	46293719	16	248	1.1129	CpG-island	CpG31876
chr21	46293471	46293719	16	248	1.1129	postTSS1KB-TES	YBEY
chr19	37287987	37288139	6	152	1.11194	Summary	1
chr19	37287987	37288139	6	152	1.11194	CpG-island	CpG24568
chr4_KI270896v1_alt	360148	360372	19	224	0.899645	Summary	1
chr4_KI270896v1_alt	360148	360372	19	224	0.899645	CpG-island	CpG38434
chrUn_KI270744v1	122171	123823	29	1652	0.90007	Summary	0
chr21	46384068	46384111	4	43	0.900425	Summary	1
chr21	46384068	46384111	4	43	0.900425	CpG-island	CpG31881
chr21	46384068	46384111	4	43	0.900425	postTSS1KB-TES	PCNT
chrX	115868037	115868770	53	733	1.10834	Summary	1
chrX	115868037	115868770	53	733	1.10834	CpG-island	CpG54041
chrUn_KI270744v1	115882	117514	27	1632	0.902885	Summary	0
chr4	758316	759425	112	1109	1.10696	Summary	1
chr4	758316	759425	112	1109	1.10696	CpG-island	CpG35971
chr4	758316	759425	112	1109	1.10696	TSS	RP11-440L14.4
chr4	758316	759425	112	1109	1.10696	postTSS1KB-TES	PCGF3
chr5	181280853	181282680	62	1827	1.10528	Summary	1
chr5	181280853	181282680	62	1827	1.10528	CpG-island	CpG41081
chr5	181280853	181282680	62	1827	1.10528	TSS	CTC-338M12.9
chr5	181280853	181282680	62	1827	1.10528	postTSS1KB-TES	CTC-338M12.9
chr7	158666605	158668585	46	1980	1.10448	Summary	0
chr7	158666605	158668585	46	1980	1.10448	postTSS1KB-TES	NCAPG2
chrUn_GL000214v1	64125	66574	29	2449	0.9059	Summary	0
chrY	11332238	11334594	120	2356	1.10363	Summary	1
chrY	11332238	11334594	120	2356	1.10363	CpG-island	CpG54967
chrY	11332238	11334594	120	2356	1.10363	TSS	DUX4L19
chrY	11332238	11334594	120	2356	1.10363	TSS	AC134882.3
chrY	11332238	11334594	120	2356	1.10363	postTSS1KB-TES	DUX4L19
chr18	46969185	46969569	21	384	1.10343	Summary	1
chr18	46969185	46969569	21	384	1.10343	CpG-island	CpG21962
chr18	46969185	46969569	21	384	1.10343	postTSS1KB-TES	KATNAL2
chr18	46969185	46969569	21	384	1.10343	postTSS1KB-TES	TCEB3CL
chrUn_GL000220v1	136661	139078	51	2417	1.10328	Summary	1
chrUn_GL000220v1	136661	139078	51	2417	1.10328	CpG-island	CpG52624
chr21	8425055	8425074	3	19	1.10242	Summary	1
chr21	8425055	8425074	3	19	1.10242	CpG-island	CpG31201
chr1	161468942	161469033	8	91	1.10127	Summary	1
chr1	161468942	161469033	8	91	1.10127	CpG-island	CpG3132
chr21	46383088	46383165	5	77	1.10082	Summary	1
chr21	46383088	46383165	5	77	1.10082	CpG-island	CpG31881
chr21	46383088	46383165	5	77	1.10082	postTSS1KB-TES	PCNT
chrX	40862135	40863053	74	918	1.10046	Summary	1
chrX	40862135	40863053	74	918	1.10046	CpG-island	CpG53230
chr15	68134988	68135009	4	21	1.09966	Summary	0
chr15	68134988	68135009	4	21	1.09966	postTSS1KB-TES	PIAS1
chr8_KI270811v1_alt	69998	70156	12	158	1.09945	Summary	1
chr8_KI270811v1_alt	69998	70156	12	158	1.09945	CpG-island	CpG50099
chr4	190074805	190074825	4	20	0.910011	Summary	1
chr4	190074805	190074825	4	20	0.910011	CpG-island	CpG38394
chr4	190074805	190074825	4	20	0.910011	TSS	DUX4L6
chrX	115850125	115850685	35	560	1.09873	Summary	1
chrX	115850125	115850685	35	560	1.09873	CpG-island	CpG54041
chr9	113066771	113066781	3	10	0.910348	Summary	1
chr9	113066771	113066781	3	10	0.910348	CpG-island	CpG51787
chr13	113435005	113437067	69	2062	1.09832	Summary	0
chr13	113435005	113437067	69	2062	1.09832	postTSS1KB-TES	ADPRHL1
chr19	37276608	37277751	69	1143	1.0974	Summary	1
chr19	37276608	37277751	69	1143	1.0974	CpG-island	CpG24568
chr4	190066844	190066913	8	69	1.09689	Summary	1
chr4	190066844	190066913	8	69	1.09689	CpG-island	CpG38394
chr4	190066844	190066913	8	69	1.09689	postTSS1KB-TES	DBET
chr21	8242002	8246796	144	4794	1.09684	Summary	1
chr21	8242002	8246796	144	4794	1.09684	CpG-island	CpG31198
chr6	5134528	5136119	52	1591	0.911815	Summary	1
chr6	5134528	5136119	52	1591	0.911815	CpG-island	CpG41337
chr6	5134528	5136119	52	1591	0.911815	postTSS1KB-TES	LYRM4
chr17	1158850	1160132	30	1282	1.09537	Summary	0
chr17	1158850	1160132	30	1282	1.09537	postTSS1KB-TES	ABR
chr12	132387874	132388353	11	479	1.0947	Summary	0
chr17_KI270729v1_random	2584	2886	4	302	1.0935	Summary	0
chr4	190083575	190083639	5	64	1.09342	Summary	1
chr4	190083575	190083639	5	64	1.09342	CpG-island	CpG38394
chr4	190083575	190083639	5	64	1.09342	TSS	DUX4L1
chr21	8420622	8423224	53	2602	1.093	Summary	1
chr21	8420622	8423224	53	2602	1.093	CpG-island	CpG31201
chr1	1077594	1078257	37	663	0.915366	Summary	1
chr1	1077594	1078257	37	663	0.915366	CpG-island	CpG45
chrX	132956947	132957026	4	79	0.915911	Summary	1
chrX	132956947	132957026	4	79	0.915911	CpG-island	CpG54266
chrX	132956947	132957026	4	79	0.915911	postTSS1KB-TES	HS6ST2
chrY	11316192	11316217	3	25	1.09165	Summary	0
chrY	11316192	11316217	3	25	1.09165	TSS	AC134882.2
chr17	83102914	83104489	70	1575	0.916165	Summary	1
chr17	83102914	83104489	70	1575	0.916165	CpG-island	CpG21034
chr17	83102914	83104489	70	1575	0.916165	TSS	AC144831.1
chr8	85744035	85744114	3	79	1.09085	Summary	0
chr6	170129830	170129922	3	92	0.91845	Summary	0
chrUn_KI270744v1	109117	109917	9	800	1.08774	Summary	0
chr19	37283445	37283493	3	48	1.08719	Summary	1
chr19	37283445	37283493	3	48	1.08719	CpG-island	CpG24568
chr21	8424224	8424880	12	656	0.920802	Summary	1
chr21	8424224	8424880	12	656	0.920802	CpG-island	CpG31201
chr14_GL000225v1_random	72756	72781	3	25	0.921751	Summary	1
chr14_GL000225v1_random	72756	72781	3	25	0.921751	CpG-island	CpG14440
chr14_GL000225v1_random	63615	63656	5	41	1.08445	Summary	0
chrX	115880442	115880554	13	112	0.922636	Summary	1
chrX	115880442	115880554	13	112	0.922636	CpG-island	CpG54041
chr18_KI270912v1_alt	160631	160705	5	74	0.922857	Summary	0
chr3	129362650	129362785	14	135	1.08351	Summary	0
chr19	37271389	37271415	4	26	1.08335	Summary	1
chr19	37271389	37271415	4	26	1.08335	CpG-island	CpG24568
chr19	37271389	37271415	4	26	1.08335	TSS	CTD-3220F14.1
chr19	37270399	37271326	40	927	1.0832	Summary	1
chr19	37270399	37271326	40	927	1.0832	CpG-island	CpG24568
chr19	37270399	37271326	40	927	1.0832	TSS	CTD-3220F14.1
chr19	37270399	37271326	40	927	1.0832	postTSS1KB-TES	CTD-3220F14.1
chr4	190022691	190022757	8	66	0.923417	Summary	1
chr4	190022691	190022757	8	66	0.923417	CpG-island	CpG38391
chr4	190022691	190022757	8	66	0.923417	TSS	DUX4L9
chr14	19038187	19038345	5	158	1.08291	Summary	0
chr14	19038187	19038345	5	158	1.08291	postTSS1KB-TES	CTD-2314B22.1
chr21	8234926	8240034	127	5108	1.08267	Summary	1
chr21	8234926	8240034	127	5108	1.08267	CpG-island	CpG31198
chr8	143860073	143860086	3	13	1.08242	Summary	1
chr8	143860073	143860086	3	13	1.08242	CpG-island	CpG49981
chr8	143860073	143860086	3	13	1.08242	postTSS1KB-TES	EPPK1
chr10	133136976	133138250	19	1274	0.924433	Summary	0
chr21	9822309	9822585	15	276	1.08034	Summary	1
chr21	9822309	9822585	15	276	1.08034	CpG-island	CpG31240
chr18_GL383572v1_alt	84127	84237	3	110	0.926133	Summary	0
chr22	15760491	15760531	3	40	1.0789	Summary	1
chr22	15760491	15760531	3	40	1.0789	CpG-island	CpG31970
chr22	15760491	15760531	3	40	1.0789	postTSS1KB-TES	LA16c-83F12.6
chr6	3092619	3092790	18	171	0.927397	Summary	1
chr6	3092619	3092790	18	171	0.927397	CpG-island	CpG41295
chr6	3092619	3092790	18	171	0.927397	postTSS1KB-TES	RIPK1
chr21	8241057	8241287	4	230	1.07754	Summary	1
chr21	8241057	8241287	4	230	1.07754	CpG-island	CpG31198
chr22_KI270733v1_random	160233	163836	111	3603	1.07692	Summary	1
chr22_KI270733v1_random	160233	163836	111	3603	1.07692	CpG-island	CpG33022
chr9	134118006	134118021	3	15	1.07651	Summary	0
chr8	144624898	144624919	3	21	0.929278	Summary	1
chr8	144624898	144624919	3	21	0.929278	CpG-island	CpG50068
chr21	8426225	8429452	103	3227	1.07598	Summary	1
chr21	8426225	8429452	103	3227	1.07598	CpG-island	CpG31201
chr4	190066492	190066783	22	291	1.07593	Summary	1
chr4	190066492	190066783	22	291	1.07593	CpG-island	CpG38394
chr4	190066492	190066783	22	291	1.07593	postTSS1KB-TES	DBET
chr12	128846860	128846941	7	81	1.07506	Summary	1
chr12	128846860	128846941	7	81	1.07506	CpG-island	CpG11129
chr20	62989159	62990911	50	1752	0.930744	Summary	1
chr20	62989159	62990911	50	1752	0.930744	CpG-island	CpG30947
chr5	109341362	109341585	18	223	1.07343	Summary	0
chr5	109341362	109341585	18	223	1.07343	postTSS1KB-TES	PJA2
chr19	37296564	37296858	17	294	1.0734	Summary	1
chr19	37296564	37296858	17	294	1.0734	CpG-island	CpG24568
chr1	978597	978669	7	72	0.932965	Summary	1
chr1	978597	978669	7	72	0.932965	CpG-island	CpG27
chr1	978597	978669	7	72	0.932965	postTSS1KB-TES	PERM1
chr14_GL000225v1_random	43572	43636	4	64	1.0709	Summary	0
chr4	190071090	190071195	8	105	0.935309	Summary	1
chr4	190071090	190071195	8	105	0.935309	CpG-island	CpG38394
chr4	190071090	190071195	8	105	0.935309	TSS	DUX4L7
chr9	113074341	113074452	5	111	0.937006	Summary	1
chr9	113074341	113074452	5	111	0.937006	CpG-island	CpG51787
chr19	37281741	37282027	28	286	1.06686	Summary	1
chr19	37281741	37282027	28	286	1.06686	CpG-island	CpG24568
chr15	65102512	65103092	14	580	1.06664	Summary	1
chr15	65102512	65103092	14	580	1.06664	CpG-island	CpG15312
chr15	65102512	65103092	14	580	1.06664	postTSS1KB-TES	UBAP1L
chrX	115862073	115862728	46	655	1.06646	Summary	1
chrX	115862073	115862728	46	655	1.06646	CpG-island	CpG54041
chr22_KI270733v1_random	159059	159078	3	19	0.939491	Summary	1
chr22_KI270733v1_random	159059	159078	3	19	0.939491	CpG-island	CpG33022
chr11	1509445	1511272	49	1827	0.940994	Summary	0
chr19	37298834	37298859	3	25	1.06255	Summary	1
chr19	37298834	37298859	3	25	1.06255	CpG-island	CpG24568
chr4	190082636	190083465	79	829	0.942344	Summary	1
chr4	190082636	190083465	79	829	0.942344	CpG-island	CpG38394
chr4	190082636	190083465	79	829	0.942344	TSS	AC126281.5
chr4	190082636	190083465	79	829	0.942344	TSS	DUX4L1
chr17	83134095	83134206	7	111	0.94236	Summary	1
chr17	83134095	83134206	7	111	0.94236	CpG-island	CpG21040
chr17	83134095	83134206	7	111	0.94236	postTSS1KB-TES	AC139099.7
chr5	109341162	109341213	5	51	0.943207	Summary	0
chr5	109341162	109341213	5	51	0.943207	postTSS1KB-TES	PJA2
chr12	129857540	129857585	3	45	1.05982	Summary	1
chr12	129857540	129857585	3	45	1.05982	CpG-island	CpG11145
chr12	129857540	129857585	3	45	1.05982	postTSS1KB-TES	TMEM132D
chrX	115887777	115889729	102	1952	1.05967	Summary	1
chrX	115887777	115889729	102	1952	1.05967	CpG-island	CpG54041
chrX	115868849	115869130	18	281	0.944721	Summary	1
chrX	115868849	115869130	18	281	0.944721	CpG-island	CpG54041
chr10	133749472	133749547	8	75	0.945668	Summary	1
chr10	133749472	133749547	8	75	0.945668	CpG-island	CpG6501
chr10	133749472	133749547	8	75	0.945668	TSS	DUX4L12
chr8_KI270811v1_alt	69608	69616	3	8	0.946777	Summary	1
chr8_KI270811v1_alt	69608	69616	3	8	0.946777	CpG-island	CpG50099
chr19	37284869	37284977	6	108	0.946991	Summary	1
chr19	37284869	37284977	6	108	0.946991	CpG-island	CpG24568
chr10	133752470	133753090	29	620	1.05594	Summary	1
chr10	133752470	133753090	29	620	1.05594	CpG-island	CpG6501
chr10	133752470	133753090	29	620	1.05594	TSS	DUX4L13
chr16	89618752	89618903	3	151	0.947115	Summary	0
chr16	89618752	89618903	3	151	0.947115	postTSS1KB-TES	DPEP1
chr13	114043456	114044874	61	1418	1.0556	Summary	1
chr13	114043456	114044874	61	1418	1.0556	CpG-island	CpG12821
chr13	114043456	114044874	61	1418	1.0556	postTSS1KB-TES	RASA3
chrX	115853909	115854237	21	328	0.94844	Summary	1
chrX	115853909	115854237	21	328	0.94844	CpG-island	CpG54041
chr19	37282065	37282496	20	431	1.05402	Summary	1
chr19	37282065	37282496	20	431	1.05402	CpG-island	CpG24568
chrX	132957150	132957701	41	551	0.948925	Summary	1
chrX	132957150	132957701	41	551	0.948925	CpG-island	CpG54266
chrX	132957150	132957701	41	551	0.948925	postTSS1KB-TES	HS6ST2
chr14_GL000225v1_random	136020	136709	32	689	1.0537	Summary	0
chr14_GL000225v1_random	136020	136709	32	689	1.0537	TSS	AL671532.4
chr21	9815860	9816802	29	942	1.05313	Summary	1
chr21	9815860	9816802	29	942	1.05313	CpG-island	CpG31240
chr4	190085784	190086592	69	808	1.0524	Summary	1
chr4	190085784	190086592	69	808	1.0524	CpG-island	CpG38394
chr4	190085784	190086592	69	808	1.0524	TSS	AC126281.7
chr4	1567787	1568024	10	237	1.05116	Summary	0
chr9	61856631	61857193	20	562	1.05045	Summary	1
chr9	61856631	61857193	20	562	1.05045	CpG-island	CpG51033
chr21	8417329	8419755	76	2426	0.952041	Summary	1
chr21	8417329	8419755	76	2426	0.952041	CpG-island	CpG31201
chrX	115729776	115731897	78	2121	1.04963	Summary	1
chrX	115729776	115731897	78	2121	1.04963	CpG-island	CpG54040
chr19	37302214	37303018	38	804	1.0494	Summary	1
chr19	37302214	37303018	38	804	1.0494	CpG-island	CpG24568
chr19	37271820	37271868	6	48	1.0488	Summary	1
chr19	37271820	37271868	6	48	1.0488	CpG-island	CpG24568
chr19	37271820	37271868	6	48	1.0488	TSS	CTD-3220F14.1
chrUn_KI270754v1	31041	33262	72	2221	0.954635	Summary	1
chrUn_KI270754v1	31041	33262	72	2221	0.954635	CpG-island	CpG52669
chrUn_GL000214v1	132577	133695	18	1118	0.954743	Summary	0
chr17	22383678	22384135	30	457	1.04671	Summary	1
chr17	22383678	22384135	30	457	1.04671	CpG-island	CpG19284
chr4	190079333	190080070	67	737	0.956081	Summary	1
chr4	190079333	190080070	67	737	0.956081	CpG-island	CpG38394
chr4	190079333	190080070	67	737	0.956081	TSS	AC126281.2
[truncated: 229 more rows]

## Sheet: Suppl. Table 6
Presympt vs. ctrl - TSS methylation - PPI analysis
Number of nodes	102
Number of edges	77
Average node degree	1.51
Average local clustering coefficient	0.362
Expected number of edges	30
Enrichment ratio	2.56667
Enrichment p-value	8.6e-13
GO terms	term ID	term description	strength	FDR
Biological processes	GO:0016579	Protein deubiquitination	1.29	9.71e-12
	GO:0006511	Ubiquitin-dependent protein catabolic process	0.82	1.26e-07
	GO:0006508	Proteolysis	0.57	3.37e-05
	GO:0071947	Protein deubiquitination involved in ubiquitin-dependent protein catabolic process	1.91	3.37e-05
	GO:0070647	Protein modification by small protein conjugation or removal	0.63	5.92e-05
	GO:1904037	Positive regulation of epithelial cell apoptotic process	1.44	0.00022
	GO:0042981	Regulation of apoptotic process	0.48	0.0015
	GO:0044260	Cellular macromolecule metabolic process	0.38	0.0023
	GO:0010941	Regulation of cell death	0.45	0.0028
	GO:0036211	Protein modification process	0.36	0.0028
	GO:0019538	Protein metabolic process	0.28	0.0116
	GO:1901575	Organic substance catabolic process	0.4	0.0323
	GO:0043170	Macromolecule metabolic process	0.21	0.0364
Molecular functions	GO:0004843	Cysteine-type deubiquitinase activity	1.39	1.06e-12
	GO:0004197	Cysteine-type endopeptidase activity	1.34	1.42e-11
	GO:0008233	Peptidase activity	0.75	3.06e-06
	GO:0004175	Endopeptidase activity	0.82	7.56e-06
	GO:0005540	Hyaluronic acid binding	1.59	1.71e-05
	GO:0140096	Catalytic activity, acting on a protein	0.39	0.0018
Cellular components	GO:0005622	Intracellular anatomical structure	0.1	4.6e-05
	GO:0005829	Cytosol	0.27	0.0002
	GO:0043229	Intracellular organelle	0.12	0.0002
	GO:0005634	Nucleus	0.21	0.00055
	GO:0043231	Intracellular membrane-bounded organelle	0.13	0.00072
	GO:0043226	Organelle	0.1	0.001
	GO:0031981	Nuclear lumen	0.26	0.0041
	GO:0043227	Membrane-bounded organelle	0.1	0.0164
	GO:0070013	Intracellular organelle lumen	0.21	0.0164
	GO:0016604	Nuclear body	0.51	0.0189
	GO:0005737	Cytoplasm	0.11	0.026
	GO:0012505	Endomembrane system	0.22	0.0313
	GO:0005783	Endoplasmic reticulum	0.34	0.0327
	GO:0005654	Nucleoplasm	0.23	0.0439
	GO:0016607	Nuclear speck	0.62	0.0451

## Sheet: Suppl. Table 7
Presympt vs. sympt - TSS methylation - PPI analysis
Number of nodes	52
Number of edges	54
Average node degree	2.08
Average local clustering coefficient	0.301
Expected number of edges	1
Enrichment ratio	54
Enrichment p-value	< 1.0e-16
GO terms	term ID	term description	strength	FDR
Biological processes	GO:0016579	Protein deubiquitination	1.58	8.05e-17
	GO:0071947	Protein deubiquitination involved in ubiquitin-dependent protein catabolic process	2.34	1.48e-10
	GO:0006511	Ubiquitin-dependent protein catabolic process	1.05	3.57e-10
	GO:0070647	Protein modification by small protein conjugation or removal	0.9	1.47e-09
	GO:1904037	Positive regulation of epithelial cell apoptotic process	1.8	6.48e-08
	GO:0006508	Proteolysis	0.74	1.86e-06
	GO:0042981	Regulation of apoptotic process	0.67	1.88e-05
	GO:0036211	Protein modification process	0.51	6.58e-05
	GO:0019538	Protein metabolic process	0.38	0.0032
	GO:0044260	Cellular macromolecule metabolic process	0.43	0.0286
	GO:0043065	Positive regulation of apoptotic process	0.78	0.0335
	GO:0006915	Apoptotic process	0.6	0.0419
Molecular functions	GO:0004843	Cysteine-type deubiquitinase activity	1.71	2.94e-19
	GO:0004197	Cysteine-type endopeptidase activity	1.69	3.46e-19
	GO:0004175	Endopeptidase activity	1.17	8.94e-13
	GO:0005540	Hyaluronic acid binding	1.95	3.44e-09
	GO:0140096	Catalytic activity, acting on a protein	0.56	1.18e-05
	GO:0016787	Hydrolase activity	0.55	1.81e-05
	GO:0005539	Glycosaminoglycan binding	1.09	0.00013
	GO:0003824	Catalytic activity	0.28	0.0333
Cellular components	GO:0005783	Endoplasmic reticulum	0.57	0.00017
	GO:0012505	Endomembrane system	0.38	0.00022

## Sheet: Suppl. Table 8
Presympt vs. sympt - Gene body methylation - PPI analysis
Number of nodes	594
Number of edges	410
Average node degree	1.38
Average local clustering coefficient	0.297
Expected number of edges	321
Enrichment ratio	1.27726
Enrichment p-value	1.15e-06
GO terms	term ID	term description	strength	FDR
Biological processes	GO:0007275	Multicellular organism development	0.17	0.0001
	GO:0031344	Regulation of cell projection organization	0.41	0.0001
	GO:0048513	Animal organ development	0.19	0.0001
	GO:0048731	System development	0.17	0.0001
	GO:0048856	Anatomical structure development	0.15	0.0001
	GO:0120035	Regulation of plasma membrane bounded cell projection organization	0.4	0.0001
	GO:0007399	Nervous system development	0.22	0.00045
	GO:0023051	Regulation of signaling	0.17	0.00045
	GO:0032502	Developmental process	0.13	0.00045
	GO:0048468	Cell development	0.24	0.00045
	GO:0050770	Regulation of axonogenesis	0.63	0.00045
	GO:0010646	Regulation of cell communication	0.17	0.00089
	GO:0022008	Neurogenesis	0.26	0.0018
	GO:0120161	Regulation of cold-induced thermogenesis	0.61	0.0018
	GO:0010975	Regulation of neuron projection development	0.41	0.0019
	GO:0043087	Regulation of GTPase activity	0.42	0.0038
	GO:0048869	Cellular developmental process	0.15	0.0042
	GO:0030154	Cell differentiation	0.15	0.0044
	GO:0018209	Peptidyl-serine modification	0.51	0.0051
	GO:0048699	Generation of neurons	0.26	0.0064
	GO:0007417	Central nervous system development	0.27	0.0066
	GO:0030182	Neuron differentiation	0.27	0.0067
	GO:0000904	Cell morphogenesis involved in differentiation	0.35	0.0085
	GO:0051641	Cellular localization	0.17	0.0085
	GO:0018105	Peptidyl-serine phosphorylation	0.51	0.0102
	GO:0048666	Neuron development	0.29	0.0103
	GO:0016043	Cellular component organization	0.11	0.0116
	GO:0048667	Cell morphogenesis involved in neuron differentiation	0.37	0.0132
	GO:0051056	Regulation of small GTPase mediated signal transduction	0.42	0.0132
	GO:0009966	Regulation of signal transduction	0.15	0.0133
	GO:0065009	Regulation of molecular function	0.15	0.0175
	GO:0007420	Brain development	0.28	0.0201
	GO:0022603	Regulation of anatomical structure morphogenesis	0.26	0.0201
	GO:0043547	Positive regulation of GTPase activity	0.43	0.0201
	GO:0007010	Cytoskeleton organization	0.23	0.0207
	GO:0021801	Cerebral cortex radial glia-guided migration	0.93	0.0207
	GO:0048812	Neuron projection morphogenesis	0.35	0.0207
	GO:0050804	Modulation of chemical synaptic transmission	0.36	0.0207
	GO:0032990	Cell part morphogenesis	0.34	0.0219
	GO:0050793	Regulation of developmental process	0.16	0.0219
	GO:0051647	Nucleus localization	0.92	0.0219
	GO:0065008	Regulation of biological quality	0.13	0.0219
	GO:0048583	Regulation of response to stimulus	0.12	0.0237
	GO:0051128	Regulation of cellular component organization	0.16	0.0245
	GO:0061564	Axon development	0.36	0.0245
	GO:0021563	Glossopharyngeal nerve development	1.42	0.0255
	GO:0120162	Positive regulation of cold-induced thermogenesis	0.61	0.0257
	GO:0007409	Axonogenesis	0.38	0.0265
	GO:0008361	Regulation of cell size	0.49	0.0274
	GO:0000902	Cell morphogenesis	0.28	0.0284
	GO:0071840	Cellular component organization or biogenesis	0.1	0.0287
	GO:0032501	Multicellular organismal process	0.09	0.0294
	GO:0031346	Positive regulation of cell projection organization	0.38	0.0302
	GO:0009888	Tissue development	0.19	0.0304
	GO:0051179	Localization	0.11	0.0304
	GO:0032535	Regulation of cellular component size	0.37	0.0307
	GO:0009653	Anatomical structure morphogenesis	0.16	0.0323
	GO:0048523	Negative regulation of cellular process	0.11	0.0323
	GO:0090066	Regulation of anatomical structure size	0.32	0.0323
	GO:0032989	Cellular component morphogenesis	0.3	0.036
	GO:0048518	Positive regulation of biological process	0.09	0.036
	GO:0048522	Positive regulation of cellular process	0.1	0.0362
	GO:0050890	Cognition	0.39	0.0366
	GO:0090630	Activation of GTPase activity	0.55	0.0366
	GO:0090239	Regulation of histone H4 acetylation	1.07	0.0391
Molecular functions	GO:0005096	GTPase activator activity	0.52	0.00099
	GO:0008047	Enzyme activator activity	0.37	0.0029
	GO:0030695	GTPase regulator activity	0.4	0.0029
	GO:0005524	ATP binding	0.23	0.0063
	GO:0032559	Adenyl ribonucleotide binding	0.23	0.0063
	GO:0043167	Ion binding	0.11	0.0063
	GO:0043168	Anion binding	0.18	0.0063
	GO:0032553	Ribonucleotide binding	0.19	0.0139
	GO:0032555	Purine ribonucleotide binding	0.19	0.0153
	GO:0060090	Molecular adaptor activity	0.38	0.0153
	GO:0097367	Carbohydrate derivative binding	0.17	0.0167
	GO:0030234	Enzyme regulator activity	0.23	0.0196
	GO:0035639	Purine ribonucleoside triphosphate binding	0.19	0.0219
	GO:0008022	Protein C-terminus binding	0.47	0.0433
Cellular components	GO:0005737	Cytoplasm	0.06	0.0081
	GO:0042995	Cell projection	0.18	0.0126
	GO:0045202	Synapse	0.24	0.0126
	GO:0120025	Plasma membrane bounded cell projection	0.17	0.0197
	GO:0043005	Neuron projection	0.22	0.0221
	GO:0099080	Supramolecular complex	0.21	0.0328
	GO:0009898	Cytoplasmic side of plasma membrane	0.48	0.0455
	GO:0098978	Glutamatergic synapse	0.38	0.0455
